# Supplementary material for: Loss of OsEAF6, a Subunit of the Histone Acetyltransferase Complex, Causes Hybrid Breakdown in Intersubspecific Rice Crosses
Source: Front Plant Sci. 2022 Mar 8;13:866404. doi: 10.3389/fpls.2022.866404 (PMC8957887; doi:10.3389/fpls.2022.866404)
Supplement: Supplementary file 2 [file Table_1.XLSX]

## Sheet: Sheet1
Supplementary Table 5. List of 1216 cultivars (O. sativa) and 251 O. rufipogon accessions used for SNP allele distribution.
					SNP position on Nipponbare genome
					Chromosome 1					Chromosome 12*
Serial #	Taxon	Variety Name	IRIS ID/Accession ID	Subpopulation	7385586	7385596	7385690	7385738		11865380	11865743	11866218	11866408
								chr.1:		7388027	7388388	7388865	7389047	Type
					SNP #1	#2	#3	#4		#5	#6	#7	#8
	O. sativa	NIPPONBARE (Reference)		temp	T	C	G	C		A	T	T	T	NIP-type
S001	O. sativa	HEIBIAO	B001	temp	T	C	G	C		A	T	T	T	NIP-type
S002	O. sativa	SANSUIJIN	B002	temp	T	C	G	C		A	T	T	T	NIP-type
S003	O. sativa	QIUGUANGTENGXI 104	B004	temp	T	C	G	C		A	T	T	T	NIP-type
S004	O. sativa	WANSHI	B005	temp	T	C	G	C		A	T	T	T	NIP-type
S005	O. sativa	BAXIANG	B008	temp	T	C	G	C		A	T	T	T	NIP-type
S006	O. sativa	AOMIERTE 168	B016	temp	T	C	G	C		A	T	T	T	NIP-type
S007	O. sativa	AERJITUO	B017	temp	T	C	G	C		A	T	T	T	NIP-type
S008	O. sativa	GAOLIQIU	B023	temp	T	C	G	C		A	T	T	T	NIP-type
S009	O. sativa	ALBANIA RICE	B034	temp	T	C	G	C		A	T	T	T	NIP-type
S010	O. sativa	NABATED A SMAR	B038	temp	T	C	G	C		A	T	T	T	NIP-type
S011	O. sativa	GONGCHENGXIANG	B045	temp	T	C	G	C		A	T	T	T	NIP-type
S012	O. sativa	YR196	B055	temp	T	C	G	C		A	T	T	T	NIP-type
S013	O. sativa	TIEGANWU	B056	temp	T	C	G	C		A	T	T	T	NIP-type
S014	O. sativa	XIUSHUI 115	B057	temp	T	C	G	C		A	T	T	T	NIP-type
S015	O. sativa	GUANGKEXIANGNUO	B066	temp	T	C	G	C		A	T	T	T	NIP-type
S016	O. sativa	GAOYANGDIANDAO DAHONGMANG	B068	temp	T	C	G	C		A	T	T	T	NIP-type
S017	O. sativa	MUXIQIU	B071	temp	T	C	G	C		A	T	T	T	NIP-type
S018	O. sativa	YIZHIXIANG	B077	temp	T	C	G	C		A	T	T	T	NIP-type
S019	O. sativa	HONGKEZHENUO	B100	temp	T	C	G	C		A	T	T	T	NIP-type
S020	O. sativa	MAGUZI	B102	temp	T	C	G	C		A	T	T	T	NIP-type
S021	O. sativa	HUANGPINUO	B110	temp	T	C	G	C		A	T	T	T	NIP-type
S022	O. sativa	ZIMANGFEIE	B111	temp	T	C	G	C		A	T	T	T	NIP-type
S023	O. sativa	LIXINGENG	B117	temp	T	C	G	C		A	T	T	T	NIP-type
S024	O. sativa	LIAOGENG 287	B122	temp	T	C	G	C		A	T	T	T	NIP-type
S025	O. sativa	SHUIYUAN 300LI	B160	temp	T	C	G	C		A	T	T	T	NIP-type
S026	O. sativa	YELICANGHUA	B161	temp	T	C	G	C		A	T	T	T	NIP-type
S027	O. sativa	BAIGEDAO	B162	temp	T	C	G	C		A	T	T	T	NIP-type
S028	O. sativa	QINGJINZAOSHENG	B167	temp	T	C	G	C		A	T	T	T	NIP-type
S029	O. sativa	ZHUYUAN	B168	temp	T	C	G	C		A	T	T	T	NIP-type
S030	O. sativa	AILUYU	B169	temp	T	C	G	C		A	T	T	T	NIP-type
S031	O. sativa	HONGSE 90	B170	temp	T	C	G	C		A	T	T	T	NIP-type
S032	O. sativa	LINGUO	B171	temp	T	C	G	C		A	T	T	T	NIP-type
S033	O. sativa	KELUODUO B	B179	temp	T	C	G	C		A	T	T	T	NIP-type
S034	O. sativa	CHIMAO	B182	temp	T	C	G	C		A	T	T	T	NIP-type
S035	O. sativa	HONGMISANDAN	B199	temp	T	C	G	C		A	T	T	T	NIP-type
S036	O. sativa	LONGHUAMAOHU	B204	temp	T	C	G	C		A	T	T	T	NIP-type
S037	O. sativa	CHIKENUO	B212	temp	T	C	G	C		A	T	T	T	NIP-type
S038	O. sativa	HONGQI 5	B215	temp	T	C	G	C		A	T	T	T	NIP-type
S039	O. sativa	WUZIDUI	B218	temp	T	C	G	C		A	T	T	T	NIP-type
S040	O. sativa	CUNGUNUO	B223	temp	T	C	G	C		A	T	T	T	NIP-type
S041	O. sativa	GUANTUIBAIHE 1	B225	temp	T	C	G	C		A	T	T	T	NIP-type
S042	O. sativa	HEIMANGDAO	B226	temp	T	C	G	C		A	T	T	T	NIP-type
S043	O. sativa	ZHONGHUA 8	B235	temp	T	C	G	C		A	T	T	T	NIP-type
S044	O. sativa	JINDAO 1	B236	temp	T	C	G	C		A	T	T	T	NIP-type
S045	O. sativa	ZHENGDAO 5	B240	temp	T	C	G	C		A	T	T	T	NIP-type
S046	O. sativa	ANNONGWANGENG B	B250	temp	T	C	G	C		A	T	T	T	NIP-type
S047	O. sativa	XINGGUO	B258	temp	T	C	G	C		A	T	T	T	NIP-type
S048	O. sativa	WEIGUO	B263	temp	T	C	G	C		A	T	T	T	NIP-type
S049	O. sativa	YUEFU	B269	temp	T	C	G	C		A	T	T	T	NIP-type
S050	O. sativa	WUDADAOZHONG	CX116	temp	T	C	G	C		A	T	T	T	NIP-type
S051	O. sativa	CHENNONG 265	CX14	temp	T	C	G	C		A	T	T	T	NIP-type
S052	O. sativa	NIPPONBARE	CX140	temp	T	C	G	C		A	T	T	T	NIP-type
S053	O. sativa	YUAN JING 7	CX16	temp	T	C	G	C		A	T	T	T	NIP-type
S054	O. sativa	WUYUGENG 3	CX165	temp	T	C	G	C		A	T	T	T	NIP-type
S055	O. sativa	M3122	CX211	temp	T	C	G	C		A	T	T	T	NIP-type
S056	O. sativa	XUDAO 4	CX251	temp	T	C	G	C		A	T	T	T	NIP-type
S057	O. sativa	C52	CX287	temp	T	C	G	C		A	T	T	T	NIP-type
S058	O. sativa	MONGOLIA RICE	CX306	temp	T	C	G	C		A	T	T	T	NIP-type
S059	O. sativa	ZIDAO	CX315	temp	T	C	G	C		A	T	T	T	NIP-type
S060	O. sativa	JINCHUANYIHAO	CX329	temp	T	C	G	C		A	T	T	T	NIP-type
S061	O. sativa	YUEGUANG	CX330	temp	T	C	G	C		A	T	T	T	NIP-type
S062	O. sativa	HEXI 41	CX344	temp	T	C	G	C		A	T	T	T	NIP-type
S063	O. sativa	YUNGENG 23	CX345	temp	T	C	G	C		A	T	T	T	NIP-type
S064	O. sativa	WUYUGENG 20	CX350	temp	T	C	G	C		A	T	T	T	NIP-type
S065	O. sativa	YANDAO 8	CX356	temp	T	C	G	C		A	T	T	T	NIP-type
S066	O. sativa	YANDAO 9	CX380	temp	T	C	G	C		A	T	T	T	NIP-type
S067	O. sativa	HONGZA	CX383	temp	T	C	G	C		A	T	T	T	NIP-type
S068	O. sativa	FENGZA	CX384	temp	T	C	G	C		A	T	T	T	NIP-type
S069	O. sativa	JINYUAN 85	CX389	temp	T	C	G	C		A	T	T	T	NIP-type
S070	O. sativa	YJ30	CX391	temp	T	C	G	C		A	T	T	T	NIP-type
S071	O. sativa	GUANDONG 194 (SOFT RICE)	CX396	temp	T	C	G	C		A	T	T	T	NIP-type
S072	O. sativa	NANGENG 46 (SOFT RICE)	CX397	temp	T	C	G	C		A	T	T	T	NIP-type
S073	O. sativa	CX427	CX427	temp	T	C	G	C		A	T	T	T	NIP-type
S074	O. sativa	CX428	CX428	temp	T	C	G	C		A	T	T	T	NIP-type
S075	O. sativa	CX429	CX429	temp	T	C	G	C		A	T	T	T	NIP-type
S076	O. sativa	DIANGENG	CX47	temp	T	C	G	C		A	T	T	T	NIP-type
S077	O. sativa	TONGNIAN 1	CX534	temp	T	C	G	C		A	T	T	T	NIP-type
S078	O. sativa	YUNGUANG 8	CX56	temp	T	C	G	C		A	T	T	T	NIP-type
S079	O. sativa	CX578	CX578	temp	T	C	G	C		A	T	T	T	NIP-type
S080	O. sativa	GIZA159	CX58	temp	T	C	G	C		A	T	T	T	NIP-type
S081	O. sativa	JP-5	CX74	temp	T	C	G	C		A	T	T	T	NIP-type
S082	O. sativa	M401	CX78	temp	T	C	G	C		A	T	T	T	NIP-type
S083	O. sativa	SANT ANDREA::IRGC 65732-1	IRIS 313-10014	temp	T	C	G	C		A	T	T	T	NIP-type
S084	O. sativa	CHUGOKU 68 HEN::IRGC 72514-1	IRIS 313-10057	temp	T	C	G	C		A	T	T	T	NIP-type
S085	O. sativa	DACHEONGBYEO::IRGC 72533-1	IRIS 313-10059	temp	T	C	G	C		A	T	T	T	NIP-type
S086	O. sativa	SENIA::IRGC 74582-1	IRIS 313-10084	temp	T	C	G	C		A	T	T	T	NIP-type
S087	O. sativa	KALIN::IRGC 77312-1	IRIS 313-10089	temp	T	C	G	C		A	T	T	T	NIP-type
S088	O. sativa	CHALBYEO::IRGC 77639-1	IRIS 313-10092	temp	T	C	G	C		A	T	T	T	NIP-type
S089	O. sativa	CHEONJUDO::IRGC 77644-1	IRIS 313-10093	temp	T	C	G	C		A	T	T	T	NIP-type
S090	O. sativa	MAEKJO::IRGC 77666-1	IRIS 313-10097	temp	T	C	G	C		A	T	T	T	NIP-type
S091	O. sativa	GALSAEGSSAL SHAREI::IRGC 82881-1	IRIS 313-10124	temp	T	C	G	C		A	T	T	T	NIP-type
S092	O. sativa	HAN NUO::IRGC 59591-1	IRIS 313-10164	temp	T	C	G	C		A	T	T	T	NIP-type
S093	O. sativa	HAN NUO::IRGC 82350-1	IRIS 313-10228	temp	T	C	G	C		A	T	T	T	NIP-type
S094	O. sativa	H 305-84::IRGC 116988-1	IRIS 313-10242	temp	T	C	G	C		A	T	T	T	NIP-type
S095	O. sativa	BULI INIA::IRGC 116961-1	IRIS 313-10258	temp	T	C	G	C		A	T	T	T	NIP-type
S096	O. sativa	IR 68333-R-R-B-19::IRGC 117381-1	IRIS 313-10373	temp	T	C	G	C		A	T	T	T	NIP-type
S097	O. sativa	IR 73688-57-2::IRGC 117383-1	IRIS 313-10379	temp	T	C	G	C		A	T	T	T	NIP-type
S098	O. sativa	TAICHUNG 150::IRGC 80-1	IRIS 313-10429	temp	T	C	G	C		A	T	T	T	NIP-type
S099	O. sativa	GINMASARI::IRGC 242-1	IRIS 313-10430	temp	T	C	G	C		A	T	T	T	NIP-type
S100	O. sativa	NORIN 21::IRGC 493-1	IRIS 313-10437	temp	T	C	G	C		A	T	T	T	NIP-type
S101	O. sativa	NAGKAYAT::IRGC 584-1	IRIS 313-10440	temp	T	C	G	C		A	T	T	T	NIP-type
S102	O. sativa	KINUGASAWASE::IRGC 2609-1	IRIS 313-10469	temp	T	C	G	C		A	T	T	T	NIP-type
S103	O. sativa	LITCHIKIANG::IRGC 7287-1	IRIS 313-10558	temp	T	C	G	C		A	T	T	T	NIP-type
S104	O. sativa	FI LAI FENG::IRGC 7288-1	IRIS 313-10559	temp	T	C	G	C		A	T	T	T	NIP-type
S105	O. sativa	250 KUNGANI 1::IRGC 7370-1	IRIS 313-10564	temp	T	C	G	C		A	T	T	T	NIP-type
S106	O. sativa	OITA MII 120::IRGC 7696-1	IRIS 313-10568	temp	T	C	G	C		A	T	T	T	NIP-type
S107	O. sativa	BEN KEI::IRGC 7769-1	IRIS 313-10569	temp	T	C	G	C		A	T	T	T	NIP-type
S108	O. sativa	CHUSEI HONEN::IRGC 7777-1	IRIS 313-10570	temp	T	C	G	C		A	T	T	T	NIP-type
S109	O. sativa	TSAO SIAO PEH TAO::IRGC 8265-2	IRIS 313-10583	temp	T	C	G	C		A	T	T	T	NIP-type
S110	O. sativa	KARA SHALI::IRGC 9293-1	IRIS 313-10617	temp	T	C	G	C		A	T	T	T	NIP-type
S111	O. sativa	CHINES::IRGC 9316-1	IRIS 313-10618	temp	T	C	G	C		A	T	T	T	NIP-type
S112	O. sativa	SHINCHIKU IKU 97::IRGC 10429-1	IRIS 313-10631	temp	T	C	G	C		A	T	T	T	NIP-type
S113	O. sativa	SACHIKAZE::IRGC 10891-1	IRIS 313-10642	temp	T	C	G	C		A	T	T	T	NIP-type
S114	O. sativa	DEWAMINORI::IRGC 12743-1	IRIS 313-10677	temp	T	C	G	C		A	T	T	T	NIP-type
S115	O. sativa	BACK KYUNG ZO::IRGC 19698-2	IRIS 313-10837	temp	T	C	G	C		A	T	T	T	NIP-type
S116	O. sativa	SSAL BYEO::IRGC 19867-2	IRIS 313-10838	temp	T	C	G	C		A	T	T	T	NIP-type
S117	O. sativa	TAE GU NA::IRGC 19875-2	IRIS 313-10839	temp	T	C	G	C		A	T	T	T	NIP-type
S118	O. sativa	SRAU SLAP::IRGC 23267-2	IRIS 313-10916	temp	T	C	G	C		A	T	T	T	NIP-type
S119	O. sativa	IAS 22-8 PALMAR::IRGC 26058-1	IRIS 313-10967	temp	T	C	G	C		A	T	T	T	NIP-type
S120	O. sativa	K 113::IRGC 34107-1	IRIS 313-11155	temp	T	C	G	C		A	T	T	T	NIP-type
S121	O. sativa	K 78-13::IRGC 36794-2	IRIS 313-11198	temp	T	C	G	C		A	T	T	T	NIP-type
S122	O. sativa	CHING HSI 15::IRGC 36852-1	IRIS 313-11201	temp	T	C	G	C		A	T	T	T	NIP-type
S123	O. sativa	4583::IRGC 36894-2	IRIS 313-11202	temp	T	C	G	C		A	T	T	T	NIP-type
S124	O. sativa	WIR 2091::IRGC 57536-1	IRIS 313-11536	temp	T	C	G	C		A	T	T	T	NIP-type
S125	O. sativa	BAI MANG AI ZHONG::IRGC 59408-1	IRIS 313-11571	temp	T	C	G	C		A	T	T	T	NIP-type
S126	O. sativa	HEI TOU HONG::IRGC 59595-1	IRIS 313-11574	temp	T	C	G	C		A	T	T	T	NIP-type
S127	O. sativa	HONG PI NUO::IRGC 59638-1	IRIS 313-11575	temp	T	C	G	C		A	T	T	T	NIP-type
S128	O. sativa	LUAN DAO::IRGC 59762-1	IRIS 313-11578	temp	T	C	G	C		A	T	T	T	NIP-type
S129	O. sativa	YI SUI QI::IRGC 60088-1	IRIS 313-11584	temp	T	C	G	C		A	T	T	T	NIP-type
S130	O. sativa	36037-1::IRGC 60177-2	IRIS 313-11586	temp	T	C	G	C		A	T	T	T	NIP-type
S131	O. sativa	FEI ZHAO 12::IRGC 62683-1	IRIS 313-11651	temp	T	C	G	C		A	T	T	T	NIP-type
S132	O. sativa	GONG SHE 9::IRGC 62693-1	IRIS 313-11652	temp	T	C	G	C		A	T	T	T	NIP-type
S133	O. sativa	MA SHE 8::IRGC 62750-1	IRIS 313-11653	temp	T	C	G	C		A	T	T	T	NIP-type
S134	O. sativa	PL 3165::IRGC 62827-1	IRIS 313-11654	temp	T	C	G	C		A	T	T	T	NIP-type
S135	O. sativa	SI WAN 14::IRGC 63019-1	IRIS 313-11655	temp	T	C	G	C		A	T	T	T	NIP-type
S136	O. sativa	91-382::IRGC 63464-1	IRIS 313-11661	temp	T	C	G	C		A	T	T	T	NIP-type
S137	O. sativa	RAI MANULA::IRGC 64138-1	IRIS 313-11672	temp	T	C	G	C		A	T	T	T	NIP-type
S138	O. sativa	DECHANGBYEO::IRGC 64858-1	IRIS 313-11689	temp	T	C	G	C		A	T	T	T	NIP-type
S139	O. sativa	CN 1067::IRGC 65680-1	IRIS 313-11702	temp	T	C	G	C		A	T	T	T	NIP-type
S140	O. sativa	ZUIHOU::IRGC 66982-1	IRIS 313-11725	temp	T	C	G	C		A	T	T	T	NIP-type
S141	O. sativa	FAN GENG 6::IRGC 70243-1	IRIS 313-11800	temp	T	C	G	C		A	T	T	T	NIP-type
S142	O. sativa	MAO ZHA NUO::IRGC 70335-1	IRIS 313-11803	temp	T	C	G	C		A	T	T	T	NIP-type
S143	O. sativa	MUNJI::IRGC 70928-1	IRIS 313-11829	temp	T	C	G	C		A	T	T	T	NIP-type
S144	O. sativa	CHUBU 17::IRGC 72505-1	IRIS 313-11875	temp	T	C	G	C		A	T	T	T	NIP-type
S145	O. sativa	C 722323::IRGC 73147-1	IRIS 313-11890	temp	T	C	G	C		A	T	T	T	NIP-type
S146	O. sativa	DUAN SHEN ZI::IRGC 73962-1	IRIS 313-11908	temp	T	C	G	C		A	T	T	T	NIP-type
S147	O. sativa	PEI ZAO 15::IRGC 75247-1	IRIS 313-11931	temp	T	C	G	C		A	T	T	T	NIP-type
S148	O. sativa	NOINJO::IRGC 77669-1	IRIS 313-11973	temp	T	C	G	C		A	T	T	T	NIP-type
S149	O. sativa	TAICHUNG 188::IRGC 78209-1	IRIS 313-11981	temp	T	C	G	C		A	T	T	T	NIP-type
S150	O. sativa	BLAU BLA::IRGC 78460-1	IRIS 313-11984	temp	T	C	G	C		A	T	T	T	NIP-type
S151	O. sativa	GYEONGSAN 1::IRGC 79404-1	IRIS 313-12003	temp	T	C	G	C		A	T	T	T	NIP-type
S152	O. sativa	LIGEN 2::IRGC 82398-1	IRIS 313-12059	temp	T	C	G	C		A	T	T	T	NIP-type
S153	O. sativa	YUNLEN 13::IRGC 82402-1	IRIS 313-12061	temp	T	C	G	C		A	T	T	T	NIP-type
S154	O. sativa	WEONJU 8::IRGC 90845-1	IRIS 313-12217	temp	T	C	G	C		A	T	T	T	NIP-type
S155	O. sativa	RIBE 253::GERVEX 54-C1	IRIS 313-8024	temp	T	C	G	C		A	T	T	T	NIP-type
S156	O. sativa	ITALPATNA 48::GERVEX 60-C1	IRIS 313-8025	temp	T	C	G	C		A	T	T	T	NIP-type
S157	O. sativa	GIOVANNI MARCHETTI::GERVEX 62-C1	IRIS 313-8026	temp	T	C	G	C		A	T	T	T	NIP-type
S158	O. sativa	PIEMONTE::GERVEX 81-C1	IRIS 313-8032	temp	T	C	G	C		A	T	T	T	NIP-type
S159	O. sativa	LOMELLINO::GERVEX 83-C1	IRIS 313-8033	temp	T	C	G	C		A	T	T	T	NIP-type
S160	O. sativa	LOTO::GERVEX 104-C1	IRIS 313-8039	temp	T	C	G	C		A	T	T	T	NIP-type
S161	O. sativa	MIARA::GERVEX 129-C1	IRIS 313-8050	temp	T	C	G	C		A	T	T	T	NIP-type
S162	O. sativa	SMERALDO::GERVEX 138-C1	IRIS 313-8052	temp	T	C	G	C		A	T	T	T	NIP-type
S163	O. sativa	GHIBLI::GERVEX 187-C1	IRIS 313-8066	temp	T	C	G	C		A	T	T	T	NIP-type
S164	O. sativa	HARRA::GERVEX 501-C1	IRIS 313-8075	temp	T	C	G	C		A	T	T	T	NIP-type
S165	O. sativa	CAPATAZ::GERVEX 521-C1	IRIS 313-8084	temp	T	C	G	C		A	T	T	T	NIP-type
S166	O. sativa	FRANCES::GERVEX 527-C1	IRIS 313-8087	temp	T	C	G	C		A	T	T	T	NIP-type
S167	O. sativa	MARENY::GERVEX 535-C1	IRIS 313-8090	temp	T	C	G	C		A	T	T	T	NIP-type
S168	O. sativa	SHSS 53::GERVEX 550-C1	IRIS 313-8095	temp	T	C	G	C		A	T	T	T	NIP-type
S169	O. sativa	SR 113::GERVEX 553-C1	IRIS 313-8096	temp	T	C	G	C		A	T	T	T	NIP-type
S170	O. sativa	ULLAL::GERVEX 556-C1	IRIS 313-8097	temp	T	C	G	C		A	T	T	T	NIP-type
S171	O. sativa	FLIPPER::GERVEX 597-C1	IRIS 313-8099	temp	T	C	G	C		A	T	T	T	NIP-type
S172	O. sativa	THAIPERLA::GERVEX 696-C1	IRIS 313-8105	temp	T	C	G	C		A	T	T	T	NIP-type
S173	O. sativa	CAMPINO::GERVEX 824-C1	IRIS 313-8109	temp	T	C	G	C		A	T	T	T	NIP-type
S174	O. sativa	CARRICO::GERVEX 828-C1	IRIS 313-8111	temp	T	C	G	C		A	T	T	T	NIP-type
S175	O. sativa	CHIPKA::GERVEX 837-C1	IRIS 313-8112	temp	T	C	G	C		A	T	T	T	NIP-type
S176	O. sativa	ESCARLATE::GERVEX 887-C1	IRIS 313-8113	temp	T	C	G	C		A	T	T	T	NIP-type
S177	O. sativa	FAISCA::GERVEX 900-C1	IRIS 313-8114	temp	T	C	G	C		A	T	T	T	NIP-type
S178	O. sativa	IBO 400::GERVEX 943-C1	IRIS 313-8118	temp	T	C	G	C		A	T	T	T	NIP-type
S179	O. sativa	JUBILIENI::GERVEX 992-C1	IRIS 313-8119	temp	T	C	G	C		A	T	T	T	NIP-type
S180	O. sativa	MUGA::GERVEX 1099-C1	IRIS 313-8123	temp	T	C	G	C		A	T	T	T	NIP-type
S181	O. sativa	PLOVDIV 22::GERVEX 1167-C1	IRIS 313-8125	temp	T	C	G	C		A	T	T	T	NIP-type
S182	O. sativa	PLOVDIV 24::GERVEX 1168-C1	IRIS 313-8126	temp	T	C	G	C		A	T	T	T	NIP-type
S183	O. sativa	POLIZESTI 28::GERVEX 1170-C1	IRIS 313-8127	temp	T	C	G	C		A	T	T	T	NIP-type
S184	O. sativa	PRECOZ 2 F A::GERVEX 1182-C1	IRIS 313-8128	temp	T	C	G	C		A	T	T	T	NIP-type
S185	O. sativa	RUBI::GERVEX 1247-C1	IRIS 313-8132	temp	T	C	G	C		A	T	T	T	NIP-type
S186	O. sativa	S 102/2::GERVEX 1251-C1	IRIS 313-8134	temp	T	C	G	C		A	T	T	T	NIP-type
S187	O. sativa	SAEDINENIE::GERVEX 1255-C1	IRIS 313-8135	temp	T	C	G	C		A	T	T	T	NIP-type
S188	O. sativa	SAFARI::GERVEX 1256-C1	IRIS 313-8136	temp	T	C	G	C		A	T	T	T	NIP-type
S189	O. sativa	SALOIO::GERVEX 1259-C1	IRIS 313-8138	temp	T	C	G	C		A	T	T	T	NIP-type
S190	O. sativa	SANGHAI::GERVEX 1264-C1	IRIS 313-8140	temp	T	C	G	C		A	T	T	T	NIP-type
S191	O. sativa	SELN 244 A 6-20::GERVEX 1273-C1	IRIS 313-8141	temp	T	C	G	C		A	T	T	T	NIP-type
S192	O. sativa	SETTANTUNO::GERVEX 1279-C1	IRIS 313-8142	temp	T	C	G	C		A	T	T	T	NIP-type
S193	O. sativa	TIMICH 108::GERVEX 1325-C1	IRIS 313-8148	temp	T	C	G	C		A	T	T	T	NIP-type
S194	O. sativa	VALTEJO::GERVEX 1355-C1	IRIS 313-8151	temp	T	C	G	C		A	T	T	T	NIP-type
S195	O. sativa	CT 58::GERVEX 1491-C1	IRIS 313-8160	temp	T	C	G	C		A	T	T	T	NIP-type
S196	O. sativa	RPC 12::GERVEX 1505-C1	IRIS 313-8162	temp	T	C	G	C		A	T	T	T	NIP-type
S197	O. sativa	CIGALON::GERVEX 1514-C1	IRIS 313-8165	temp	T	C	G	C		A	T	T	T	NIP-type
S198	O. sativa	AUZGUSTA::GERVEX 1634-C1	IRIS 313-8171	temp	T	C	G	C		A	T	T	T	NIP-type
S199	O. sativa	OPALE::GERVEX 1667-C1	IRIS 313-8200	temp	T	C	G	C		A	T	T	T	NIP-type
S200	O. sativa	S 102::GERVEX 1671-C1	IRIS 313-8204	temp	T	C	G	C		A	T	T	T	NIP-type
S201	O. sativa	ROXANI::GERVEX 1686-C1	IRIS 313-8216	temp	T	C	G	C		A	T	T	T	NIP-type
S202	O. sativa	SAKHA 102::GERVEX 1687-C1	IRIS 313-8217	temp	T	C	G	C		A	T	T	T	NIP-type
S203	O. sativa	SAKHA 103::GERVEX 1688-C1	IRIS 313-8218	temp	T	C	G	C		A	T	T	T	NIP-type
S204	O. sativa	FU LI HONG::IRGC 70250-1	IRIS 313-8387	temp	T	C	G	C		A	T	T	T	NIP-type
S205	O. sativa	68-2::IRGC 14546-1	IRIS 313-8399	temp	T	C	G	C		A	T	T	T	NIP-type
S206	O. sativa	M 203::IRGC 76309-1	IRIS 313-8444	temp	T	C	G	C		A	T	T	T	NIP-type
S207	O. sativa	DAN YAN NUO::IRGC 4860-1	IRIS 313-8481	temp	T	C	G	C		A	T	T	T	NIP-type
S208	O. sativa	M 7::IRGC 34281-1	IRIS 313-8665	temp	T	C	G	C		A	T	T	T	NIP-type
S209	O. sativa	NORIN 6::IRGC 2633-1	IRIS 313-8755	temp	T	C	G	C		A	T	T	T	NIP-type
S210	O. sativa	S 201::IRGC 55230-1	IRIS 313-8856	temp	T	C	G	C		A	T	T	T	NIP-type
S211	O. sativa	WIR 1072::IRGC 57496-1	IRIS 313-8890	temp	T	C	G	C		A	T	T	T	NIP-type
S212	O. sativa	KOTOBUKI MOCHI	IRIS 313-9002	temp	T	C	G	C		A	T	T	T	NIP-type
S213	O. sativa	TAKAO MOCHI::IRGC 2564-1	IRIS 313-9081	temp	T	C	G	C		A	T	T	T	NIP-type
S214	O. sativa	81 A 32::IRGC 60162-1	IRIS 313-9140	temp	T	C	G	C		A	T	T	T	NIP-type
S215	O. sativa	HOKUSETSU::IRGC 65705-1	IRIS 313-9228	temp	T	C	G	C		A	T	T	T	NIP-type
S216	O. sativa	CHUNG YI::IRGC 1427-1	IRIS 313-9233	temp	T	C	G	C		A	T	T	T	NIP-type
S217	O. sativa	KANU DAM::IRGC 29755-1	IRIS 313-9249	temp	T	C	G	C		A	T	T	T	NIP-type
S218	O. sativa	SHINCHIKU IKU 103::IRGC 10430-1	IRIS 313-9346	temp	T	C	G	C		A	T	T	T	NIP-type
S219	O. sativa	HWANGJO::IRGC 55547-1	IRIS 313-9379	temp	T	C	G	C		A	T	T	T	NIP-type
S220	O. sativa	CI 9498::IRGC 2134-1	IRIS 313-9410	temp	T	C	G	C		A	T	T	T	NIP-type
S221	O. sativa	7507-137::IRGC 40081-1	IRIS 313-9438	temp	T	C	G	C		A	T	T	T	NIP-type
S222	O. sativa	CI 1600::IRGC 16305-1	IRIS 313-9463	temp	T	C	G	C		A	T	T	T	NIP-type
S223	O. sativa	NONG KE::IRGC 59807-1	IRIS 313-9468	temp	T	C	G	C		A	T	T	T	NIP-type
S224	O. sativa	TEXAS PATNA 49::IRGC 6077-1	IRIS 313-9539	temp	T	C	G	C		A	T	T	T	NIP-type
S225	O. sativa	JO SANG DAE YA::IRGC 90852-1	IRIS 313-9698	temp	T	C	G	C		A	T	T	T	NIP-type
S226	O. sativa	TAICHUNG 65::IRGC 79-1	IRIS 313-9701	temp	T	C	G	C		A	T	T	T	NIP-type
S227	O. sativa	TAICHUNG 179::IRGC 85-1	IRIS 313-9702	temp	T	C	G	C		A	T	T	T	NIP-type
S228	O. sativa	CHIANAN 8::IRGC 90-1	IRIS 313-9703	temp	T	C	G	C		A	T	T	T	NIP-type
S229	O. sativa	AI DA ZHONG::IRGC 59348-1	IRIS 313-9724	temp	T	C	G	C		A	T	T	T	NIP-type
S230	O. sativa	DA DAO TOU::IRGC 59499-1	IRIS 313-9725	temp	T	C	G	C		A	T	T	T	NIP-type
S231	O. sativa	OEIRAS::IRGC 286-1	IRIS 313-9759	temp	T	C	G	C		A	T	T	T	NIP-type
S232	O. sativa	MURASAHITSUTSURI::IRGC 2493-1	IRIS 313-9769	temp	T	C	G	C		A	T	T	T	NIP-type
S233	O. sativa	RAZZA 77::IRGC 3130-1	IRIS 313-9770	temp	T	C	G	C		A	T	T	T	NIP-type
S234	O. sativa	BERGREIS::IRGC 3150-1	IRIS 313-9771	temp	T	C	G	C		A	T	T	T	NIP-type
S235	O. sativa	BENLLOK::IRGC 3404-1	IRIS 313-9782	temp	T	C	G	C		A	T	T	T	NIP-type
S236	O. sativa	JAPONES BALILLA::IRGC 5785-1	IRIS 313-9790	temp	T	C	G	C		A	T	T	T	NIP-type
S237	O. sativa	KOPANCSI KEREK::IRGC 9305-1	IRIS 313-9811	temp	T	C	G	C		A	T	T	T	NIP-type
S238	O. sativa	SZANISZLO 2::IRGC 9353-1	IRIS 313-9813	temp	T	C	G	C		A	T	T	T	NIP-type
S239	O. sativa	AMARELO::IRGC 9389-1	IRIS 313-9814	temp	T	C	G	C		A	T	T	T	NIP-type
S240	O. sativa	O. SATIVA::IRGC 12876-1	IRIS 313-9839	temp	T	C	G	C		A	T	T	T	NIP-type
S241	O. sativa	PI 282203::IRGC 16292-1	IRIS 313-9880	temp	T	C	G	C		A	T	T	T	NIP-type
S242	O. sativa	FUKUSHIMA MOCHI (GLUT)::IRGC 19296-1	IRIS 313-9884	temp	T	C	G	C		A	T	T	T	NIP-type
S243	O. sativa	HUK ZO::IRGC 19760-1	IRIS 313-9886	temp	T	C	G	C		A	T	T	T	NIP-type
S244	O. sativa	JEUK DO::IRGC 19775-1	IRIS 313-9887	temp	T	C	G	C		A	T	T	T	NIP-type
S245	O. sativa	YONG AN HUK::IRGC 19891-1	IRIS 313-9891	temp	T	C	G	C		A	T	T	T	NIP-type
S246	O. sativa	ROCCA::IRGC 50351-1	IRIS 313-9937	temp	T	C	G	C		A	T	T	T	NIP-type
S247	O. sativa	WIR 884::IRGC 51591-1	IRIS 313-9961	temp	T	C	G	C		A	T	T	T	NIP-type
S248	O. sativa	WIR 1951::IRGC 51643-1	IRIS 313-9964	temp	T	C	G	C		A	T	T	T	NIP-type
S249	O. sativa	HEUKSANJO::IRGC 55536-1	IRIS 313-9974	temp	T	C	G	C		A	T	T	T	NIP-type
S250	O. sativa	SUWEON 295::IRGC 58368-1	IRIS 313-9996	temp	T	C	G	C		A	T	T	T	NIP-type
S251	O. sativa	SADRI RICE 1	CX104	aro	T	C	G	C		A	T	T	T	NIP-type
S252	O. sativa	UP15	CX110	aro	T	C	G	C		A	T	T	T	NIP-type
S253	O. sativa	KHASAR	CX143	aro	T	C	G	C		A	T	T	T	NIP-type
S254	O. sativa	KARNAL LOCAL	CX149	aro	T	C	G	C		A	T	T	T	NIP-type
S255	O. sativa	MILAGROSA, ZAWA BANDAY	CX59	aro	T	C	G	C		A	T	T	T	NIP-type
S256	O. sativa	DOMSIAH	CX65	aro	T	C	G	C		A	T	T	T	NIP-type
S257	O. sativa	TAROM MOLAII	CX66	aro	T	C	G	C		A	T	T	T	NIP-type
S258	O. sativa	BINAM	CX67	aro	T	C	G	C		A	T	T	T	NIP-type
S259	O. sativa	ARC 10296::IRGC 12421-2	IRIS 313-10670	aro	T	C	G	C		A	T	T	T	NIP-type
S260	O. sativa	MADHUWA KARIA::IRGC 16138-2	IRIS 313-10732	aro	T	C	G	C		A	T	T	T	NIP-type
S261	O. sativa	ARC 7296::IRGC 20585-1	IRIS 313-10851	aro	T	C	G	C		A	T	T	T	NIP-type
S262	O. sativa	ARC 11571::IRGC 21487-2	IRIS 313-10868	aro	T	C	G	C		A	T	T	T	NIP-type
S263	O. sativa	RAM SALEE KATAKA::IRGC 24014-1	IRIS 313-10926	aro	T	C	G	C		A	T	T	T	NIP-type
S264	O. sativa	BARA PASHAWARI 390::IRGC 27779-1	IRIS 313-11021	aro	T	C	G	C		A	T	T	T	NIP-type
S265	O. sativa	BASMATI SUFAID 100::IRGC 27791-1	IRIS 313-11022	aro	T	C	G	C		A	T	T	T	NIP-type
S266	O. sativa	BASMATI SURKH 161::IRGC 27797-1	IRIS 313-11023	aro	T	C	G	C		A	T	T	T	NIP-type
S267	O. sativa	BEGUNBICHI 33::IRGC 29260-1	IRIS 313-11062	aro	T	C	G	C		A	T	T	T	NIP-type
S268	O. sativa	PANKAIT 31::IRGC 29377-1	IRIS 313-11068	aro	T	C	G	C		A	T	T	T	NIP-type
S269	O. sativa	TUPA 15-3::IRGC 29416-2	IRIS 313-11069	aro	T	C	G	C		A	T	T	T	NIP-type
S270	O. sativa	LAL AMAN 207::IRGC 37754-1	IRIS 313-11217	aro	T	C	G	C		A	T	T	T	NIP-type
S271	O. sativa	BADSHABHOG 4-60::IRGC 37793-2	IRIS 313-11218	aro	T	C	G	C		A	T	T	T	NIP-type
S272	O. sativa	ARC 13502::IRGC 41126-2	IRIS 313-11258	aro	T	C	G	C		A	T	T	T	NIP-type
S273	O. sativa	ARC 13515::IRGC 41134-2	IRIS 313-11259	aro	T	C	G	C		A	T	T	T	NIP-type
S274	O. sativa	ARC 18578::IRGC 42459-2	IRIS 313-11289	aro	T	C	G	C		A	T	T	T	NIP-type
S275	O. sativa	ARC 10975::IRGC 42611-2	IRIS 313-11293	aro	T	C	G	C		A	T	T	T	NIP-type
S276	O. sativa	CR 44-1::IRGC 45397-1	IRIS 313-11356	aro	T	C	G	C		A	T	T	T	NIP-type
S277	O. sativa	JALADHI 1::IRGC 45858-2	IRIS 313-11360	aro	T	C	G	C		A	T	T	T	NIP-type
S278	O. sativa	KEYA NUNIA::IRGC 46117-2	IRIS 313-11362	aro	T	C	G	C		A	T	T	T	NIP-type
S279	O. sativa	T 3::IRGC 46760-2	IRIS 313-11373	aro	T	C	G	C		A	T	T	T	NIP-type
S280	O. sativa	MOTANGA::IRGC 49242-2	IRIS 313-11401	aro	T	C	G	C		A	T	T	T	NIP-type
S281	O. sativa	KALISAL::IRGC 52324-1	IRIS 313-11451	aro	T	C	G	C		A	T	T	T	NIP-type
S282	O. sativa	HALIDA::IRGC 59005-1	IRIS 313-11564	aro	T	C	G	C		A	T	T	T	NIP-type
S283	O. sativa	RATO BASMATI::IRGC 59205-1	IRIS 313-11567	aro	T	C	G	C		A	T	T	T	NIP-type
S284	O. sativa	CHOBO::IRGC 61930-1	IRIS 313-11625	aro	T	C	G	C		A	T	T	T	NIP-type
S285	O. sativa	GUDURA::IRGC 61955-1	IRIS 313-11626	aro	T	C	G	C		A	T	T	T	NIP-type
S286	O. sativa	JADO::IRGC 61966-1	IRIS 313-11627	aro	T	C	G	C		A	T	T	T	NIP-type
S287	O. sativa	TAIPEI 167::IRGC 65371-1	IRIS 313-11698	aro	T	C	G	C		A	T	T	T	NIP-type
S288	O. sativa	P 335::IRGC 69001-1	IRIS 313-11765	aro	T	C	G	C		A	T	T	T	NIP-type
S289	O. sativa	HANSRAJ::IRGC 70836-1	IRIS 313-11825	aro	T	C	G	C		A	T	T	T	NIP-type
S290	O. sativa	HIRA NAKHI::IRGC 70840-1	IRIS 313-11826	aro	T	C	G	C		A	T	T	T	NIP-type
S291	O. sativa	KYAIN WAR ME DONE::IRGC 82819-1	IRIS 313-12074	aro	T	C	G	C		A	T	T	T	NIP-type
S292	O. sativa	CHHOTE DHAN	IRIS 313-8268	aro	T	C	G	C		A	T	T	T	NIP-type
S293	O. sativa	JC 1	IRIS 313-8326	aro	T	C	G	C		A	T	T	T	NIP-type
S294	O. sativa	JC 149	IRIS 313-8385	aro	T	C	G	C		A	T	T	T	NIP-type
S295	O. sativa	BASMATI 1::IRGC 27798-1	IRIS 313-8656	aro	T	C	G	C		A	T	T	T	NIP-type
S296	O. sativa	ARC 13829	IRIS 313-8712	aro	T	C	G	C		A	T	T	T	NIP-type
S297	O. sativa	DOM ZARD	IRIS 313-8747	aro	T	C	G	C		A	T	T	T	NIP-type
S298	O. sativa	TIMMURAY::IRGC 67857-1	IRIS 313-8765	aro	T	C	G	C		A	T	T	T	NIP-type
S299	O. sativa	ARC 10497	IRIS 313-8813	aro	T	C	G	C		A	T	T	T	NIP-type
S300	O. sativa	SHANKA::IRGC 67848-1	IRIS 313-8814	aro	T	C	G	C		A	T	T	T	NIP-type
S301	O. sativa	TK DEEP STRAW 34-786::IRGC 38522-1	IRIS 313-9170	aro	T	C	G	C		A	T	T	T	NIP-type
S302	O. sativa	ARC 7229::IRGC 12331-1	IRIS 313-9172	aro	T	C	G	C		A	T	T	T	NIP-type
S303	O. sativa	CHAWAL::IRGC 73090-1	IRIS 313-9601	aro	T	C	G	C		A	T	T	T	NIP-type
S304	O. sativa	JC 157	IRIS 313-9629	aro	T	C	G	C		A	T	T	T	NIP-type
S305	O. sativa	TK RED 35-799::IRGC 38535-1	IRIS 313-9682	aro	T	C	G	C		A	T	T	T	NIP-type
S306	O. sativa	IRAT 118::IRGC 55785-1	IRIS 313-9978	aro	T	C	G	C		A	T	T	T	NIP-type
S307	O. sativa	34::IRGC 28371-2	IRIS 313-11036	aus	T	C	G	C		A	T	T	T	NIP-type
S308	O. sativa	HE GU TSAO::IRGC 51302-1	IRIS 313-10154	ind1A	T	C	G	C		A	T	T	T	NIP-type
S309	O. sativa	CHI SHENG TAO::IRGC 4606-1	IRIS 313-9204	ind1A	T	C	G	C		A	T	T	T	NIP-type
S310	O. sativa	RIZ TYPE SORGHO::IRGC 69015-1	IRIS 313-10035	ind2	T	C	G	C		A	T	T	T	NIP-type
S311	O. sativa	BK 26::IRGC 45197-1	IRIS 313-9348	ind2	T	C	G	C		A	T	T	T	NIP-type
S312	O. sativa	GEANT W 7::IRGC 9620-1	IRIS 313-9817	ind2	T	C	G	C		A	T	T	T	NIP-type
S313	O. sativa	AMERICAN HUANGKEDAO	B018	trop1	T	C	G	C		A	T	T	T	NIP-type
S314	O. sativa	NANOAY P.A	B037	trop1	T	C	G	C		A	T	T	T	NIP-type
S315	O. sativa	80A97YR303-304-1-3	B053	trop1	T	C	G	C		A	T	T	T	NIP-type
S316	O. sativa	80050YR72136-43	B054	trop1	T	C	G	C		A	T	T	T	NIP-type
S317	O. sativa	IRAT 36	B188	trop1	T	C	G	C		A	T	T	T	NIP-type
S318	O. sativa	IRAT 669	B189	trop1	T	C	G	C		A	T	T	T	NIP-type
S319	O. sativa	ITA 221	B190	trop1	T	C	G	C		A	T	T	T	NIP-type
S320	O. sativa	80A60YR71009-1-5	B191	trop1	T	C	G	C		A	T	T	T	NIP-type
S321	O. sativa	SAL BUI BAO	CX106	trop1	T	C	G	C		A	T	T	T	NIP-type
S322	O. sativa	BINIAPAN	CX113	trop1	T	C	G	C		A	T	T	T	NIP-type
S323	O. sativa	MOLOK	CX129	trop1	T	C	G	C		A	T	T	T	NIP-type
S324	O. sativa	AZUCENA	CX151	trop1	T	C	G	C		A	T	T	T	NIP-type
S325	O. sativa	BRAZIL NUODAO	CX214	trop1	T	C	G	C		A	T	T	T	NIP-type
S326	O. sativa	IAC3	CX262	trop1	T	C	G	C		A	T	T	T	NIP-type
S327	O. sativa	HAOGELAO	CX367	trop1	T	C	G	C		A	T	T	T	NIP-type
S328	O. sativa	BOTOHAVANA MENA::IRGC 69349-1	IRIS 313-10041	trop1	T	C	G	C		A	T	T	T	NIP-type
S329	O. sativa	TSIVIMBININA::IRGC 69890-1	IRIS 313-10051	trop1	T	C	G	C		A	T	T	T	NIP-type
S330	O. sativa	REA::IRGC 73031-1	IRIS 313-10062	trop1	T	C	G	C		A	T	T	T	NIP-type
S331	O. sativa	CHIYODA WASE::IRGC 74467-1	IRIS 313-10071	trop1	T	C	G	C		A	T	T	T	NIP-type
S332	O. sativa	KYUUSHUU::IRGC 74558-1	IRIS 313-10082	trop1	T	C	G	C		A	T	T	T	NIP-type
S333	O. sativa	MANONGAZATO::IRGC 77876-1	IRIS 313-10099	trop1	T	C	G	C		A	T	T	T	NIP-type
S334	O. sativa	KETAN MENAH::IRGC 48733-1	IRIS 313-10152	trop1	T	C	G	C		A	T	T	T	NIP-type
S335	O. sativa	GUO DI HEI::IRGC 72697-1	IRIS 313-10196	trop1	T	C	G	C		A	T	T	T	NIP-type
S336	O. sativa	CAROLINO BLANCO::IRGC 117249-1	IRIS 313-10327	trop1	T	C	G	C		A	T	T	T	NIP-type
S337	O. sativa	B 6144-MR-6-0-0::IRGC 117371-1	IRIS 313-10336	trop1	T	C	G	C		A	T	T	T	NIP-type
S338	O. sativa	CATIBOS::IRGC 3762-1	IRIS 313-10485	trop1	T	C	G	C		A	T	T	T	NIP-type
S339	O. sativa	MOROPOTOL::IRGC 3909-1	IRIS 313-10489	trop1	T	C	G	C		A	T	T	T	NIP-type
S340	O. sativa	IACA ESCURO::IRGC 6636-1	IRIS 313-10541	trop1	T	C	G	C		A	T	T	T	NIP-type
S341	O. sativa	RL GOPHER::IRGC 6934-2	IRIS 313-10552	trop1	T	C	G	C		A	T	T	T	NIP-type
S342	O. sativa	PARAY QIKUG KABAYUH::IRGC 8059-1	IRIS 313-10578	trop1	T	C	G	C		A	T	T	T	NIP-type
S343	O. sativa	BICCO BRANCO::IRGC 9478-1	IRIS 313-10619	trop1	T	C	G	C		A	T	T	T	NIP-type
S344	O. sativa	RACION 1::IRGC 11340-1	IRIS 313-10649	trop1	T	C	G	C		A	T	T	T	NIP-type
S345	O. sativa	SIKEP BATU::IRGC 13514-2	IRIS 313-10689	trop1	T	C	G	C		A	T	T	T	NIP-type
S346	O. sativa	SEREH::IRGC 13732-2	IRIS 313-10693	trop1	T	C	G	C		A	T	T	T	NIP-type
S347	O. sativa	7 AC::IRGC 14860-2	IRIS 313-10711	trop1	T	C	G	C		A	T	T	T	NIP-type
S348	O. sativa	KOTO OURA S 5::IRGC 15155-1	IRIS 313-10712	trop1	T	C	G	C		A	T	T	T	NIP-type
S349	O. sativa	NANIBRE::IRGC 16102-2	IRIS 313-10730	trop1	T	C	G	C		A	T	T	T	NIP-type
S350	O. sativa	KETAN PAPAH AREN::IRGC 16467-1	IRIS 313-10740	trop1	T	C	G	C		A	T	T	T	NIP-type
S351	O. sativa	KETAN PELERN::IRGC 16468-1	IRIS 313-10741	trop1	T	C	G	C		A	T	T	T	NIP-type
S352	O. sativa	SIPON::IRGC 16570-1	IRIS 313-10744	trop1	T	C	G	C		A	T	T	T	NIP-type
S353	O. sativa	SLOBOK::IRGC 16571-1	IRIS 313-10745	trop1	T	C	G	C		A	T	T	T	NIP-type
S354	O. sativa	TJEMPO KREMBUNG::IRGC 16603-1	IRIS 313-10746	trop1	T	C	G	C		A	T	T	T	NIP-type
S355	O. sativa	TJOKRON::IRGC 16653-2	IRIS 313-10747	trop1	T	C	G	C		A	T	T	T	NIP-type
S356	O. sativa	O. SATIVA::IRGC 16898-1	IRIS 313-10752	trop1	T	C	G	C		A	T	T	T	NIP-type
S357	O. sativa	AEN METAN::IRGC 17142-1	IRIS 313-10758	trop1	T	C	G	C		A	T	T	T	NIP-type
S358	O. sativa	ANDEL::IRGC 17153-2	IRIS 313-10759	trop1	T	C	G	C		A	T	T	T	NIP-type
S359	O. sativa	BALIK SEMAH::IRGC 17201-2	IRIS 313-10761	trop1	T	C	G	C		A	T	T	T	NIP-type
S360	O. sativa	CERE KAWAT::IRGC 17401-2	IRIS 313-10765	trop1	T	C	G	C		A	T	T	T	NIP-type
S361	O. sativa	DJALAWARA::IRGC 17471-1	IRIS 313-10766	trop1	T	C	G	C		A	T	T	T	NIP-type
S362	O. sativa	DJANGGOT::IRGC 17491-2	IRIS 313-10767	trop1	T	C	G	C		A	T	T	T	NIP-type
S363	O. sativa	GANDAMANA::IRGC 17593-2	IRIS 313-10770	trop1	T	C	G	C		A	T	T	T	NIP-type
S364	O. sativa	HAWARA DJEDAH::IRGC 17728-1	IRIS 313-10773	trop1	T	C	G	C		A	T	T	T	NIP-type
S365	O. sativa	KETAN MLANTING::IRGC 17916-1	IRIS 313-10781	trop1	T	C	G	C		A	T	T	T	NIP-type
S366	O. sativa	KETAN OSOG::IRGC 17929-1	IRIS 313-10783	trop1	T	C	G	C		A	T	T	T	NIP-type
S367	O. sativa	KETAN SAPI::IRGC 17954-2	IRIS 313-10784	trop1	T	C	G	C		A	T	T	T	NIP-type
S368	O. sativa	KETAN SLAWI::IRGC 17963-1	IRIS 313-10785	trop1	T	C	G	C		A	T	T	T	NIP-type
S369	O. sativa	LEMUNGSIR::IRGC 18116-1	IRIS 313-10788	trop1	T	C	G	C		A	T	T	T	NIP-type
S370	O. sativa	LENGGANG GENUK BULU::IRGC 18119-1	IRIS 313-10789	trop1	T	C	G	C		A	T	T	T	NIP-type
S371	O. sativa	LOLAWAJI::IRGC 18131-1	IRIS 313-10790	trop1	T	C	G	C		A	T	T	T	NIP-type
S372	O. sativa	MELIK::IRGC 18238-2	IRIS 313-10793	trop1	T	C	G	C		A	T	T	T	NIP-type
S373	O. sativa	MENDUNGAN::IRGC 18245-1	IRIS 313-10794	trop1	T	C	G	C		A	T	T	T	NIP-type
S374	O. sativa	MLATI::IRGC 18278-1	IRIS 313-10795	trop1	T	C	G	C		A	T	T	T	NIP-type
S375	O. sativa	MOLOG::IRGC 18282-1	IRIS 313-10796	trop1	T	C	G	C		A	T	T	T	NIP-type
S376	O. sativa	PAE ONGGA::IRGC 18418-1	IRIS 313-10799	trop1	T	C	G	C		A	T	T	T	NIP-type
S377	O. sativa	PALOTAN MELATI::IRGC 18426-2	IRIS 313-10800	trop1	T	C	G	C		A	T	T	T	NIP-type
S378	O. sativa	PARE BUWUN::IRGC 18456-2	IRIS 313-10801	trop1	T	C	G	C		A	T	T	T	NIP-type
S379	O. sativa	PEUTEUJ::IRGC 18484-1	IRIS 313-10802	trop1	T	C	G	C		A	T	T	T	NIP-type
S380	O. sativa	PULO::IRGC 18519-1	IRIS 313-10805	trop1	T	C	G	C		A	T	T	T	NIP-type
S381	O. sativa	RANTE::IRGC 18608-2	IRIS 313-10808	trop1	T	C	G	C		A	T	T	T	NIP-type
S382	O. sativa	SAMPANG KUNING::IRGC 18678-2	IRIS 313-10809	trop1	T	C	G	C		A	T	T	T	NIP-type
S383	O. sativa	SIDJERO GUNDIL::IRGC 18829-2	IRIS 313-10816	trop1	T	C	G	C		A	T	T	T	NIP-type
S384	O. sativa	SLAMET::IRGC 18900-1	IRIS 313-10817	trop1	T	C	G	C		A	T	T	T	NIP-type
S385	O. sativa	BINARITOS::IRGC 19391-1	IRIS 313-10827	trop1	T	C	G	C		A	T	T	T	NIP-type
S386	O. sativa	IKOGAN::IRGC 19412-1	IRIS 313-10828	trop1	T	C	G	C		A	T	T	T	NIP-type
S387	O. sativa	INAMBOG::IRGC 19415-1	IRIS 313-10829	trop1	T	C	G	C		A	T	T	T	NIP-type
S388	O. sativa	INAPORAONAN::IRGC 19418-1	IRIS 313-10830	trop1	T	C	G	C		A	T	T	T	NIP-type
S389	O. sativa	MALASAY::IRGC 19456-1	IRIS 313-10832	trop1	T	C	G	C		A	T	T	T	NIP-type
S390	O. sativa	KETAN NANGKA::IRGC 19961-2	IRIS 313-10841	trop1	T	C	G	C		A	T	T	T	NIP-type
S391	O. sativa	PINIDWA QAN QIPUGO PINGKITAN::IRGC 23359-1	IRIS 313-10919	trop1	T	C	G	C		A	T	T	T	NIP-type
S392	O. sativa	BULAK::IRGC 24884-1	IRIS 313-10945	trop1	T	C	G	C		A	T	T	T	NIP-type
S393	O. sativa	MANGGE::IRGC 25019-1	IRIS 313-10946	trop1	T	C	G	C		A	T	T	T	NIP-type
S394	O. sativa	TEKALAK::IRGC 25154-1	IRIS 313-10949	trop1	T	C	G	C		A	T	T	T	NIP-type
S395	O. sativa	ASE PULU BOLONG::IRGC 25171-1	IRIS 313-10950	trop1	T	C	G	C		A	T	T	T	NIP-type
S396	O. sativa	KILANG MEDU::IRGC 25442-1	IRIS 313-10952	trop1	T	C	G	C		A	T	T	T	NIP-type
S397	O. sativa	PADI ABUNG KUNING::IRGC 25469-1	IRIS 313-10953	trop1	T	C	G	C		A	T	T	T	NIP-type
S398	O. sativa	PUTUS TOLO::IRGC 25636-2	IRIS 313-10956	trop1	T	C	G	C		A	T	T	T	NIP-type
S399	O. sativa	RANGKAI KEPEL::IRGC 25640-1	IRIS 313-10957	trop1	T	C	G	C		A	T	T	T	NIP-type
S400	O. sativa	RENIK BELITI::IRGC 25648-1	IRIS 313-10958	trop1	T	C	G	C		A	T	T	T	NIP-type
S401	O. sativa	SITABO TABO::IRGC 25798-1	IRIS 313-10959	trop1	T	C	G	C		A	T	T	T	NIP-type
S402	O. sativa	SUNGKAI::IRGC 25812-1	IRIS 313-10960	trop1	T	C	G	C		A	T	T	T	NIP-type
S403	O. sativa	GINATOS::IRGC 26876-1	IRIS 313-10991	trop1	T	C	G	C		A	T	T	T	NIP-type
S404	O. sativa	PILIT TAPUL::IRGC 26887-1	IRIS 313-10992	trop1	T	C	G	C		A	T	T	T	NIP-type
S405	O. sativa	PANGETAN::IRGC 26942-1	IRIS 313-10994	trop1	T	C	G	C		A	T	T	T	NIP-type
S406	O. sativa	LANDEO::IRGC 27164-1	IRIS 313-10999	trop1	T	C	G	C		A	T	T	T	NIP-type
S407	O. sativa	PAEDAI SOBUDI::IRGC 27222-1	IRIS 313-11001	trop1	T	C	G	C		A	T	T	T	NIP-type
S408	O. sativa	PAE MEETO::IRGC 27254-1	IRIS 313-11003	trop1	T	C	G	C		A	T	T	T	NIP-type
S409	O. sativa	PULU LOTONG::IRGC 27380-2	IRIS 313-11005	trop1	T	C	G	C		A	T	T	T	NIP-type
S410	O. sativa	PULUT BONGO::IRGC 27397-2	IRIS 313-11007	trop1	T	C	G	C		A	T	T	T	NIP-type
S411	O. sativa	PULUT CENRANA::IRGC 27400-2	IRIS 313-11008	trop1	T	C	G	C		A	T	T	T	NIP-type
S412	O. sativa	PULUT HALAPA::IRGC 27403-1	IRIS 313-11009	trop1	T	C	G	C		A	T	T	T	NIP-type
S413	O. sativa	BUKU::IRGC 28683-2	IRIS 313-11044	trop1	T	C	G	C		A	T	T	T	NIP-type
S414	O. sativa	ENGKABANG::IRGC 28694-2	IRIS 313-11045	trop1	T	C	G	C		A	T	T	T	NIP-type
S415	O. sativa	LALANGIT::IRGC 28715-1	IRIS 313-11046	trop1	T	C	G	C		A	T	T	T	NIP-type
S416	O. sativa	D 1-39::IRGC 30868-1	IRIS 313-11102	trop1	T	C	G	C		A	T	T	T	NIP-type
S417	O. sativa	D 1-147::IRGC 30894-2	IRIS 313-11103	trop1	T	C	G	C		A	T	T	T	NIP-type
S418	O. sativa	D 3-102::IRGC 30972-1	IRIS 313-11104	trop1	T	C	G	C		A	T	T	T	NIP-type
S419	O. sativa	D 3-130::IRGC 30986-2	IRIS 313-11105	trop1	T	C	G	C		A	T	T	T	NIP-type
S420	O. sativa	D 4-193::IRGC 31083-2	IRIS 313-11106	trop1	T	C	G	C		A	T	T	T	NIP-type
S421	O. sativa	ZANTON::IRGC 31248-1	IRIS 313-11107	trop1	T	C	G	C		A	T	T	T	NIP-type
S422	O. sativa	B 106::IRGC 31352-1	IRIS 313-11109	trop1	T	C	G	C		A	T	T	T	NIP-type
S423	O. sativa	GBRA::IRGC 32474-2	IRIS 313-11121	trop1	T	C	G	C		A	T	T	T	NIP-type
S424	O. sativa	KETAN LEMBAYUNGAN::IRGC 35745-2	IRIS 313-11183	trop1	T	C	G	C		A	T	T	T	NIP-type
S425	O. sativa	NIAW KHAMIN::IRGC 40222-1	IRIS 313-11248	trop1	T	C	G	C		A	T	T	T	NIP-type
S426	O. sativa	PADI RENDAH::IRGC 43515-1	IRIS 313-11313	trop1	T	C	G	C		A	T	T	T	NIP-type
S427	O. sativa	PELAU::IRGC 43538-2	IRIS 313-11314	trop1	T	C	G	C		A	T	T	T	NIP-type
S428	O. sativa	PADI BURIH::IRGC 44081-1	IRIS 313-11328	trop1	T	C	G	C		A	T	T	T	NIP-type
S429	O. sativa	PADI JALAI BELA::IRGC 44084-1	IRIS 313-11329	trop1	T	C	G	C		A	T	T	T	NIP-type
S430	O. sativa	LAWA AN::IRGC 44544-2	IRIS 313-11337	trop1	T	C	G	C		A	T	T	T	NIP-type
S431	O. sativa	TOS 7536::IRGC 46985-2	IRIS 313-11376	trop1	T	C	G	C		A	T	T	T	NIP-type
S432	O. sativa	CADIDIT (GLUT)::IRGC 47161-1	IRIS 313-11379	trop1	T	C	G	C		A	T	T	T	NIP-type
S433	O. sativa	MAS::IRGC 48758-1	IRIS 313-11396	trop1	T	C	G	C		A	T	T	T	NIP-type
S434	O. sativa	SINAPLED::IRGC 50402-1	IRIS 313-11424	trop1	T	C	G	C		A	T	T	T	NIP-type
S435	O. sativa	CHATAO::IRGC 50456-1	IRIS 313-11426	trop1	T	C	G	C		A	T	T	T	NIP-type
S436	O. sativa	MIUDO ROXO::IRGC 50517-1	IRIS 313-11429	trop1	T	C	G	C		A	T	T	T	NIP-type
S437	O. sativa	MONMINEUPLEU::IRGC 50873-1	IRIS 313-11435	trop1	T	C	G	C		A	T	T	T	NIP-type
S438	O. sativa	SAKAZELE (538)::IRGC 50880-1	IRIS 313-11436	trop1	T	C	G	C		A	T	T	T	NIP-type
S439	O. sativa	NALA::IRGC 51247-1	IRIS 313-11441	trop1	T	C	G	C		A	T	T	T	NIP-type
S440	O. sativa	CARAWI::IRGC 52887-1	IRIS 313-11464	trop1	T	C	G	C		A	T	T	T	NIP-type
S441	O. sativa	DINORADO::IRGC 52893-1	IRIS 313-11465	trop1	T	C	G	C		A	T	T	T	NIP-type
S442	O. sativa	VANKALI::IRGC 53339-1	IRIS 313-11479	trop1	T	C	G	C		A	T	T	T	NIP-type
S443	O. sativa	ANENOE::IRGC 54140-1	IRIS 313-11495	trop1	T	C	G	C		A	T	T	T	NIP-type
S444	O. sativa	BALU PRIA::IRGC 54158-1	IRIS 313-11496	trop1	T	C	G	C		A	T	T	T	NIP-type
S445	O. sativa	PADI HEDENG (REKET HEDENG)::IRGC 54266-1	IRIS 313-11498	trop1	T	C	G	C		A	T	T	T	NIP-type
S446	O. sativa	PADI UDANG::IRGC 54295-1	IRIS 313-11499	trop1	T	C	G	C		A	T	T	T	NIP-type
S447	O. sativa	KOUINONEPOU::IRGC 56663-1	IRIS 313-11524	trop1	T	C	G	C		A	T	T	T	NIP-type
S448	O. sativa	FOSSA (GBE)::IRGC 56767-1	IRIS 313-11526	trop1	T	C	G	C		A	T	T	T	NIP-type
S449	O. sativa	MARIA GAKIT::IRGC 57070-1	IRIS 313-11532	trop1	T	C	G	C		A	T	T	T	NIP-type
S450	O. sativa	J 6 IR 438 (WC 694)::IRGC 57599-1	IRIS 313-11537	trop1	T	C	G	C		A	T	T	T	NIP-type
S451	O. sativa	SP 6 (WC 836)::IRGC 57602-1	IRIS 313-11539	trop1	T	C	G	C		A	T	T	T	NIP-type
S452	O. sativa	PATIE ROUGE::IRGC 57686-1	IRIS 313-11540	trop1	T	C	G	C		A	T	T	T	NIP-type
S453	O. sativa	YAH YAW::IRGC 61359-1	IRIS 313-11611	trop1	T	C	G	C		A	T	T	T	NIP-type
S454	O. sativa	MANYALOJOPOIHUN::IRGC 63350-1	IRIS 313-11658	trop1	T	C	G	C		A	T	T	T	NIP-type
S455	O. sativa	TOBOHUN::IRGC 63433-1	IRIS 313-11659	trop1	T	C	G	C		A	T	T	T	NIP-type
S456	O. sativa	WULE DASIMA::IRGC 63450-1	IRIS 313-11660	trop1	T	C	G	C		A	T	T	T	NIP-type
S457	O. sativa	BURI BURING::IRGC 64174-1	IRIS 313-11673	trop1	T	C	G	C		A	T	T	T	NIP-type
S458	O. sativa	NAKPUI::IRGC 67594-1	IRIS 313-11739	trop1	T	C	G	C		A	T	T	T	NIP-type
S459	O. sativa	A 2-257::IRGC 68342-1	IRIS 313-11755	trop1	T	C	G	C		A	T	T	T	NIP-type
S460	O. sativa	BENGALI VAKAHANA 1448::IRGC 68370-1	IRIS 313-11756	trop1	T	C	G	C		A	T	T	T	NIP-type
S461	O. sativa	K 2 C 45::IRGC 68552-1	IRIS 313-11759	trop1	T	C	G	C		A	T	T	T	NIP-type
S462	O. sativa	VARIRANGAHY::IRGC 69897-1	IRIS 313-11790	trop1	T	C	G	C		A	T	T	T	NIP-type
S463	O. sativa	VONBOANGY::IRGC 69947-1	IRIS 313-11792	trop1	T	C	G	C		A	T	T	T	NIP-type
S464	O. sativa	KOMPIT::IRGC 73716-1	IRIS 313-11903	trop1	T	C	G	C		A	T	T	T	NIP-type
S465	O. sativa	SULUS BALOK::IRGC 73862-1	IRIS 313-11906	trop1	T	C	G	C		A	T	T	T	NIP-type
S466	O. sativa	TINAROH::IRGC 73874-1	IRIS 313-11907	trop1	T	C	G	C		A	T	T	T	NIP-type
S467	O. sativa	BUAGKOG::IRGC 74318-1	IRIS 313-11913	trop1	T	C	G	C		A	T	T	T	NIP-type
S468	O. sativa	IB 95::IRGC 74677-1	IRIS 313-11915	trop1	T	C	G	C		A	T	T	T	NIP-type
S469	O. sativa	DAYRON MARANGRAS::IRGC 75209-1	IRIS 313-11928	trop1	T	C	G	C		A	T	T	T	NIP-type
S470	O. sativa	GILINGAN MARANGRAS::IRGC 75213-1	IRIS 313-11929	trop1	T	C	G	C		A	T	T	T	NIP-type
S471	O. sativa	BUNTU DOMBA 1::IRGC 77554-1	IRIS 313-11970	trop1	T	C	G	C		A	T	T	T	NIP-type
S472	O. sativa	PARE LAMBAN BINGKA::IRGC 77601-1	IRIS 313-11971	trop1	T	C	G	C		A	T	T	T	NIP-type
S473	O. sativa	KALINDIG::IRGC 78968-1	IRIS 313-11994	trop1	T	C	G	C		A	T	T	T	NIP-type
S474	O. sativa	PINUTYUKAN::IRGC 78995-1	IRIS 313-11995	trop1	T	C	G	C		A	T	T	T	NIP-type
S475	O. sativa	PADI HANGIR::IRGC 79507-1	IRIS 313-12006	trop1	T	C	G	C		A	T	T	T	NIP-type
S476	O. sativa	FRENSI GBOI::IRGC 79983-1	IRIS 313-12018	trop1	T	C	G	C		A	T	T	T	NIP-type
S477	O. sativa	BUYAN::IRGC 81440-1	IRIS 313-12045	trop1	T	C	G	C		A	T	T	T	NIP-type
S478	O. sativa	PULUT KETAN::IRGC 82674-2	IRIS 313-12068	trop1	T	C	G	C		A	T	T	T	NIP-type
S479	O. sativa	BABELIONG::IRGC 82688-1	IRIS 313-12070	trop1	T	C	G	C		A	T	T	T	NIP-type
S480	O. sativa	KASIGNAYAN::IRGC 82788-1	IRIS 313-12073	trop1	T	C	G	C		A	T	T	T	NIP-type
S481	O. sativa	PARAI JALEY MASIK::IRGC 84215-1	IRIS 313-12108	trop1	T	C	G	C		A	T	T	T	NIP-type
S482	O. sativa	GINAYANGGANG::IRGC 87131-1	IRIS 313-12144	trop1	T	C	G	C		A	T	T	T	NIP-type
S483	O. sativa	SEMENDANG::IRGC 93633-1	IRIS 313-12241	trop1	T	C	G	C		A	T	T	T	NIP-type
S484	O. sativa	PINAHULA::IRGC 93937-1	IRIS 313-12244	trop1	T	C	G	C		A	T	T	T	NIP-type
S485	O. sativa	BATIBATIKAN::IRGC 96098-1	IRIS 313-12271	trop1	T	C	G	C		A	T	T	T	NIP-type
S486	O. sativa	RAMADITRA::IRGC 97124-1	IRIS 313-12279	trop1	T	C	G	C		A	T	T	T	NIP-type
S487	O. sativa	SALAZANA::IRGC 97219-1	IRIS 313-12281	trop1	T	C	G	C		A	T	T	T	NIP-type
S488	O. sativa	PADI MIAT (KECIL)::IRGC 97366-1	IRIS 313-12285	trop1	T	C	G	C		A	T	T	T	NIP-type
S489	O. sativa	INIA TACUARI::G1	IRIS 313-15907	trop1	T	C	G	C		A	T	T	T	NIP-type
S490	O. sativa	CYPRESS::IRTP 19532-G1	IRIS 313-15910	trop1	T	C	G	C		A	T	T	T	NIP-type
S491	O. sativa	DINORADO::IRTP 12568-C1	IRIS 313-7876	trop1	T	C	G	C		A	T	T	T	NIP-type
S492	O. sativa	GANIGI::IRGC 48698-C1	IRIS 313-7883	trop1	T	C	G	C		A	T	T	T	NIP-type
S493	O. sativa	IR 63380-16::C1	IRIS 313-7902	trop1	T	C	G	C		A	T	T	T	NIP-type
S494	O. sativa	IRAT 234::C1	IRIS 313-7922	trop1	T	C	G	C		A	T	T	T	NIP-type
S495	O. sativa	MITSANGANAHIJERY::GERVEX 8316-C1	IRIS 313-7959	trop1	T	C	G	C		A	T	T	T	NIP-type
S496	O. sativa	VARY LAVA DE BETAFO::GERVEX 8381-C1	IRIS 313-7993	trop1	T	C	G	C		A	T	T	T	NIP-type
S497	O. sativa	VARY MADINIKA 3566::GERVEX 8448-C1	IRIS 313-7994	trop1	T	C	G	C		A	T	T	T	NIP-type
S498	O. sativa	GOLFO::GERVEX 118-C1	IRIS 313-8044	trop1	T	C	G	C		A	T	T	T	NIP-type
S499	O. sativa	PLUS::GERVEX 122-C1	IRIS 313-8046	trop1	T	C	G	C		A	T	T	T	NIP-type
S500	O. sativa	79 UPLA::GERVEX 154-C1	IRIS 313-8057	trop1	T	C	G	C		A	T	T	T	NIP-type
S501	O. sativa	91 UPLA::GERVEX 155-C1	IRIS 313-8058	trop1	T	C	G	C		A	T	T	T	NIP-type
S502	O. sativa	77 UPLA::GERVEX 159-C1	IRIS 313-8060	trop1	T	C	G	C		A	T	T	T	NIP-type
S503	O. sativa	75 UPLA::GERVEX 161-C1	IRIS 313-8061	trop1	T	C	G	C		A	T	T	T	NIP-type
S504	O. sativa	80 UPLA::GERVEX 164-C1	IRIS 313-8062	trop1	T	C	G	C		A	T	T	T	NIP-type
S505	O. sativa	104 UPLA::GERVEX 167-C1	IRIS 313-8063	trop1	T	C	G	C		A	T	T	T	NIP-type
S506	O. sativa	32 UPLA::GERVEX 176-C1	IRIS 313-8064	trop1	T	C	G	C		A	T	T	T	NIP-type
S507	O. sativa	SAMBA::GERVEX 186-C1	IRIS 313-8065	trop1	T	C	G	C		A	T	T	T	NIP-type
S508	O. sativa	GOOLARAH::GERVEX 500-C1	IRIS 313-8074	trop1	T	C	G	C		A	T	T	T	NIP-type
S509	O. sativa	PELDE::GERVEX 502-C1	IRIS 313-8076	trop1	T	C	G	C		A	T	T	T	NIP-type
S510	O. sativa	BLUE BONNET::GERVEX 669-C1	IRIS 313-8102	trop1	T	C	G	C		A	T	T	T	NIP-type
S511	O. sativa	DELLMONT::GERVEX 1647-C1	IRIS 313-8180	trop1	T	C	G	C		A	T	T	T	NIP-type
S512	O. sativa	DREW::GERVEX 1650-C1	IRIS 313-8183	trop1	T	C	G	C		A	T	T	T	NIP-type
S513	O. sativa	L 205::GERVEX 1659-C1	IRIS 313-8192	trop1	T	C	G	C		A	T	T	T	NIP-type
S514	O. sativa	LACASSINE::GERVEX 1660-C1	IRIS 313-8193	trop1	T	C	G	C		A	T	T	T	NIP-type
S515	O. sativa	REXMONT::GERVEX 1669-C1	IRIS 313-8202	trop1	T	C	G	C		A	T	T	T	NIP-type
S516	O. sativa	ALEXANDROS::GERVEX 1678-C1	IRIS 313-8209	trop1	T	C	G	C		A	T	T	T	NIP-type
S517	O. sativa	GRAAL::GERVEX 1682-C1	IRIS 313-8213	trop1	T	C	G	C		A	T	T	T	NIP-type
S518	O. sativa	SAWAH::IRGC 71612-1	IRIS 313-8279	trop1	T	C	G	C		A	T	T	T	NIP-type
S519	O. sativa	KATY::IRGC 77140-1	IRIS 313-8285	trop1	T	C	G	C		A	T	T	T	NIP-type
S520	O. sativa	BEUREUM MEULIT::IRGC 35563-1	IRIS 313-8314	trop1	T	C	G	C		A	T	T	T	NIP-type
S521	O. sativa	REXARK ROGUE::IRGC 1972-1	IRIS 313-8323	trop1	T	C	G	C		A	T	T	T	NIP-type
S522	O. sativa	PURAK SIRIBA::IRGC 71598-1	IRIS 313-8381	trop1	T	C	G	C		A	T	T	T	NIP-type
S523	O. sativa	TEBONNET::IRGC 66760-1	IRIS 313-8434	trop1	T	C	G	C		A	T	T	T	NIP-type
S524	O. sativa	PIKTO MAMAS::IRGC 18487-1	IRIS 313-8436	trop1	T	C	G	C		A	T	T	T	NIP-type
S525	O. sativa	KENDINGA 5 (H)::IRGC 60310-1	IRIS 313-8439	trop1	T	C	G	C		A	T	T	T	NIP-type
S526	O. sativa	OS 4	IRIS 313-8523	trop1	T	C	G	C		A	T	T	T	NIP-type
S527	O. sativa	MINATANDA::IRGC 74613-1	IRIS 313-8594	trop1	T	C	G	C		A	T	T	T	NIP-type
S528	O. sativa	BANJANG::IRGC 44069-1	IRIS 313-8626	trop1	T	C	G	C		A	T	T	T	NIP-type
S529	O. sativa	PRELUDE::IRGC 1790-1	IRIS 313-8627	trop1	T	C	G	C		A	T	T	T	NIP-type
S530	O. sativa	SITORU::IRGC 66669-1	IRIS 313-8664	trop1	T	C	G	C		A	T	T	T	NIP-type
S531	O. sativa	KEREN FENHO::IRGC 56735-1	IRIS 313-8687	trop1	T	C	G	C		A	T	T	T	NIP-type
S532	O. sativa	TRES MESES::IRGC 6464-1	IRIS 313-8694	trop1	T	C	G	C		A	T	T	T	NIP-type
S533	O. sativa	SD 120 SELN (CI 12320)::IRGC 1667-1	IRIS 313-8745	trop1	T	C	G	C		A	T	T	T	NIP-type
S534	O. sativa	MOROFIN::IRGC 56698-1	IRIS 313-8768	trop1	T	C	G	C		A	T	T	T	NIP-type
S535	O. sativa	KOSAGI::IRGC 57692-1	IRIS 313-8769	trop1	T	C	G	C		A	T	T	T	NIP-type
S536	O. sativa	SUP BLUE ROSE::IRGC 1739-1	IRIS 313-8778	trop1	T	C	G	C		A	T	T	T	NIP-type
S537	O. sativa	PADI SEPAH::IRGC 48803-1	IRIS 313-8865	trop1	T	C	G	C		A	T	T	T	NIP-type
S538	O. sativa	DELITUS::IRGC 5769-1	IRIS 313-8876	trop1	T	C	G	C		A	T	T	T	NIP-type
S539	O. sativa	LEKATAN::IRGC 71554-1	IRIS 313-8894	trop1	T	C	G	C		A	T	T	T	NIP-type
S540	O. sativa	CALIFORNIA BELLE::IRGC 66836-1	IRIS 313-8923	trop1	T	C	G	C		A	T	T	T	NIP-type
S541	O. sativa	LASAT PUTIH::IRGC 44076-1	IRIS 313-8955	trop1	T	C	G	C		A	T	T	T	NIP-type
S542	O. sativa	BLUEBONNET::IRGC 1799-1	IRIS 313-8960	trop1	T	C	G	C		A	T	T	T	NIP-type
S543	O. sativa	SKY BONNET::IRGC 66759-1	IRIS 313-8976	trop1	T	C	G	C		A	T	T	T	NIP-type
S544	O. sativa	SIGAE::IRGC 66645-1	IRIS 313-8998	trop1	T	C	G	C		A	T	T	T	NIP-type
S545	O. sativa	LAYANDABU::IRGC 25214-1	IRIS 313-9129	trop1	T	C	G	C		A	T	T	T	NIP-type
S546	O. sativa	ARC 6044::IRGC 12190-1	IRIS 313-9201	trop1	T	C	G	C		A	T	T	T	NIP-type
S547	O. sativa	RIMBUN::IRGC 43741-1	IRIS 313-9239	trop1	T	C	G	C		A	T	T	T	NIP-type
S548	O. sativa	CHIRGUA 1 I 22::IRGC 3408-1	IRIS 313-9267	trop1	T	C	G	C		A	T	T	T	NIP-type
S549	O. sativa	KORR::IRGC 30751-1	IRIS 313-9297	trop1	T	C	G	C		A	T	T	T	NIP-type
S550	O. sativa	KETAN DONGGO::IRGC 54201-1	IRIS 313-9301	trop1	T	C	G	C		A	T	T	T	NIP-type
S551	O. sativa	MAYBELLE::IRGC 78629-1	IRIS 313-9363	trop1	T	C	G	C		A	T	T	T	NIP-type
S552	O. sativa	PULUTAN::IRGC 71596-1	IRIS 313-9375	trop1	T	C	G	C		A	T	T	T	NIP-type
S553	O. sativa	KINANDANG BUSIKSIK::IRGC 74607-1	IRIS 313-9389	trop1	T	C	G	C		A	T	T	T	NIP-type
S554	O. sativa	INGSA BELANAK::IRGC 43402-1	IRIS 313-9405	trop1	T	C	G	C		A	T	T	T	NIP-type
S555	O. sativa	AGUYOD::IRGC 67423-1	IRIS 313-9423	trop1	T	C	G	C		A	T	T	T	NIP-type
S556	O. sativa	B 505 A 1-28-7-1-2::IRGC 6741-1	IRIS 313-9452	trop1	T	C	G	C		A	T	T	T	NIP-type
S557	O. sativa	SAHULO FACHE SOYO::IRGC 66630-1	IRIS 313-9470	trop1	T	C	G	C		A	T	T	T	NIP-type
S558	O. sativa	BLUE BELLE::IRGC 51125-1	IRIS 313-9491	trop1	T	C	G	C		A	T	T	T	NIP-type
S559	O. sativa	VEGOLD::IRGC 7756-1	IRIS 313-9550	trop1	T	C	G	C		A	T	T	T	NIP-type
S560	O. sativa	LIMBAYAN::IRGC 71556-1	IRIS 313-9558	trop1	T	C	G	C		A	T	T	T	NIP-type
S561	O. sativa	PAMPANGON (H)::IRGC 60392-1	IRIS 313-9568	trop1	T	C	G	C		A	T	T	T	NIP-type
S562	O. sativa	LOHAMBITRO::IRGC 69857-1	IRIS 313-9742	trop1	T	C	G	C		A	T	T	T	NIP-type
S563	O. sativa	VARY MALADY::IRGC 69911-1	IRIS 313-9745	trop1	T	C	G	C		A	T	T	T	NIP-type
S564	O. sativa	KAHEI::IRGC 7691-1	IRIS 313-9800	trop1	T	C	G	C		A	T	T	T	NIP-type
S565	O. sativa	GOGOWIERIE::IRGC 14791-1	IRIS 313-9851	trop1	T	C	G	C		A	T	T	T	NIP-type
S566	O. sativa	BIKYAT::IRGC 26276-1	IRIS 313-9897	trop1	T	C	G	C		A	T	T	T	NIP-type
S567	O. sativa	SHANJIUGU	B245	trop2	T	C	G	C		A	T	T	T	NIP-type
S568	O. sativa	HAOMAKE (K)	B266	trop2	T	C	G	C		A	T	T	T	NIP-type
S569	O. sativa	NAM ROO::IRGC 66996-1	IRIS 313-10176	trop2	T	C	G	C		A	T	T	T	NIP-type
S570	O. sativa	MAK KHEUA::IRGC 11628-1	IRIS 313-10653	trop2	T	C	G	C		A	T	T	T	NIP-type
S571	O. sativa	NOK KOD::IRGC 11784-1	IRIS 313-10656	trop2	T	C	G	C		A	T	T	T	NIP-type
S572	O. sativa	THANGONE::IRGC 11816-1	IRIS 313-10657	trop2	T	C	G	C		A	T	T	T	NIP-type
S573	O. sativa	LEP HED::IRGC 11917-1	IRIS 313-10660	trop2	T	C	G	C		A	T	T	T	NIP-type
S574	O. sativa	KHAI DO::IRGC 12903-2	IRIS 313-10679	trop2	T	C	G	C		A	T	T	T	NIP-type
S575	O. sativa	IARI 11387::IRGC 19573-1	IRIS 313-10834	trop2	T	C	G	C		A	T	T	T	NIP-type
S576	O. sativa	ARC 11424::IRGC 21380-2	IRIS 313-10865	trop2	T	C	G	C		A	T	T	T	NIP-type
S577	O. sativa	ARC 11478::IRGC 21418-1	IRIS 313-10866	trop2	T	C	G	C		A	T	T	T	NIP-type
S578	O. sativa	ARC 11538::IRGC 21463-1	IRIS 313-10867	trop2	T	C	G	C		A	T	T	T	NIP-type
S579	O. sativa	ARC 11768::IRGC 21630-1	IRIS 313-10870	trop2	T	C	G	C		A	T	T	T	NIP-type
S580	O. sativa	ARC 11946::IRGC 21768-2	IRIS 313-10874	trop2	T	C	G	C		A	T	T	T	NIP-type
S581	O. sativa	ARC 12493::IRGC 22098-1	IRIS 313-10884	trop2	T	C	G	C		A	T	T	T	NIP-type
S582	O. sativa	ARC 12655::IRGC 22226-2	IRIS 313-10886	trop2	T	C	G	C		A	T	T	T	NIP-type
S583	O. sativa	ARC 12726::IRGC 22288-2	IRIS 313-10888	trop2	T	C	G	C		A	T	T	T	NIP-type
S584	O. sativa	ARC 12730::IRGC 22291-1	IRIS 313-10889	trop2	T	C	G	C		A	T	T	T	NIP-type
S585	O. sativa	ARC 12861::IRGC 22395-1	IRIS 313-10890	trop2	T	C	G	C		A	T	T	T	NIP-type
S586	O. sativa	ARC 13156::IRGC 22514-1	IRIS 313-10893	trop2	T	C	G	C		A	T	T	T	NIP-type
S587	O. sativa	ARC 13257::IRGC 22608-1	IRIS 313-10895	trop2	T	C	G	C		A	T	T	T	NIP-type
S588	O. sativa	R 258::IRGC 23702-2	IRIS 313-10922	trop2	T	C	G	C		A	T	T	T	NIP-type
S589	O. sativa	CHABLI CHABOL GLANG::IRGC 23706-1	IRIS 313-10923	trop2	T	C	G	C		A	T	T	T	NIP-type
S590	O. sativa	KHAO DAM::IRGC 29481-3	IRIS 313-11073	trop2	T	C	G	C		A	T	T	T	NIP-type
S591	O. sativa	KHAO TAM::IRGC 30085-2	IRIS 313-11093	trop2	T	C	G	C		A	T	T	T	NIP-type
S592	O. sativa	MAK BOUAP::IRGC 30106-3	IRIS 313-11094	trop2	T	C	G	C		A	T	T	T	NIP-type
S593	O. sativa	BUBAW::IRGC 32989-2	IRIS 313-11127	trop2	T	C	G	C		A	T	T	T	NIP-type
S594	O. sativa	IC 25690::IRGC 53973-1	IRIS 313-11494	trop2	T	C	G	C		A	T	T	T	NIP-type
S595	O. sativa	KAO SONG HAI::IRGC 61827-1	IRIS 313-11623	trop2	T	C	G	C		A	T	T	T	NIP-type
S596	O. sativa	SHANGYIPA::IRGC 64928-1	IRIS 313-11691	trop2	T	C	G	C		A	T	T	T	NIP-type
S597	O. sativa	KHAO' DAENG HAWM::IRGC 71001-1	IRIS 313-11831	trop2	T	C	G	C		A	T	T	T	NIP-type
S598	O. sativa	AE WAWNG POO DOO::IRGC 71007-1	IRIS 313-11832	trop2	T	C	G	C		A	T	T	T	NIP-type
S599	O. sativa	BUENG MONG LENG WE::IRGC 71088-1	IRIS 313-11834	trop2	T	C	G	C		A	T	T	T	NIP-type
S600	O. sativa	SING SAI::IRGC 71442-2	IRIS 313-11845	trop2	T	C	G	C		A	T	T	T	NIP-type
S601	O. sativa	TON TIA GUAY NU::IRGC 71467-1	IRIS 313-11846	trop2	T	C	G	C		A	T	T	T	NIP-type
S602	O. sativa	HO MOK::IRGC 73171-1	IRIS 313-11892	trop2	T	C	G	C		A	T	T	T	NIP-type
S603	O. sativa	PHIT CHZK::IRGC 73317-1	IRIS 313-11897	trop2	T	C	G	C		A	T	T	T	NIP-type
S604	O. sativa	PLE LIA::IRGC 73562-1	IRIS 313-11900	trop2	T	C	G	C		A	T	T	T	NIP-type
S605	O. sativa	KHAO' NAN::IRGC 74981-1	IRIS 313-11922	trop2	T	C	G	C		A	T	T	T	NIP-type
S606	O. sativa	KHAO' NGAW::IRGC 74985-1	IRIS 313-11923	trop2	T	C	G	C		A	T	T	T	NIP-type
S607	O. sativa	NAM JAM::IRGC 75069-1	IRIS 313-11924	trop2	T	C	G	C		A	T	T	T	NIP-type
S608	O. sativa	SI NAM PUENG::IRGC 75165-1	IRIS 313-11926	trop2	T	C	G	C		A	T	T	T	NIP-type
S609	O. sativa	CHAO MEO::IRGC 80273-1	IRIS 313-12029	trop2	T	C	G	C		A	T	T	T	NIP-type
S610	O. sativa	XIENG KANG::IRGC 82533-1	IRIS 313-12063	trop2	T	C	G	C		A	T	T	T	NIP-type
S611	O. sativa	NIA::IRGC 82728-1	IRIS 313-12071	trop2	T	C	G	C		A	T	T	T	NIP-type
S612	O. sativa	HANG::IRGC 82842-1	IRIS 313-12076	trop2	T	C	G	C		A	T	T	T	NIP-type
S613	O. sativa	YOI::IRGC 82855-1	IRIS 313-12077	trop2	T	C	G	C		A	T	T	T	NIP-type
S614	O. sativa	MON LAI::IRGC 85857-1	IRIS 313-12129	trop2	T	C	G	C		A	T	T	T	NIP-type
S615	O. sativa	THATENG::IRGC 86377-1	IRIS 313-12134	trop2	T	C	G	C		A	T	T	T	NIP-type
S616	O. sativa	LEUANG::IRGC 90000-1	IRIS 313-12200	trop2	T	C	G	C		A	T	T	T	NIP-type
S617	O. sativa	PANG::IRGC 91987-1	IRIS 313-12226	trop2	T	C	G	C		A	T	T	T	NIP-type
S618	O. sativa	SET::IRGC 92200-1	IRIS 313-12227	trop2	T	C	G	C		A	T	T	T	NIP-type
S619	O. sativa	SOM::IRGC 92221-1	IRIS 313-12228	trop2	T	C	G	C		A	T	T	T	NIP-type
S620	O. sativa	KHAO KHOT::IRGC 93892-1	IRIS 313-12242	trop2	T	C	G	C		A	T	T	T	NIP-type
S621	O. sativa	A MOUK::IRGC 94474-1	IRIS 313-12252	trop2	T	C	G	C		A	T	T	T	NIP-type
S622	O. sativa	BAN BONG::IRGC 94565-1	IRIS 313-12254	trop2	T	C	G	C		A	T	T	T	NIP-type
S623	O. sativa	DENG PEE::IRGC 94991-1	IRIS 313-12257	trop2	T	C	G	C		A	T	T	T	NIP-type
S624	O. sativa	DON::IRGC 95117-1	IRIS 313-12258	trop2	T	C	G	C		A	T	T	T	NIP-type
S625	O. sativa	NYAE::IRGC 95302-1	IRIS 313-12262	trop2	T	C	G	C		A	T	T	T	NIP-type
S626	O. sativa	KON SIM::IRGC 95626-1	IRIS 313-12265	trop2	T	C	G	C		A	T	T	T	NIP-type
S627	O. sativa	KAUK PAHLING::IRGC 95823-2	IRIS 313-12266	trop2	T	C	G	C		A	T	T	T	NIP-type
S628	O. sativa	YARSABA::IRGC 97567-1	IRIS 313-12289	trop2	T	C	G	C		A	T	T	T	NIP-type
S629	O. sativa	MUANG TAY::IRGC 98382-1	IRIS 313-12299	trop2	T	C	G	C		A	T	T	T	NIP-type
S630	O. sativa	POU::IRGC 98968-1	IRIS 313-12307	trop2	T	C	G	C		A	T	T	T	NIP-type
S631	O. sativa	TAM::IRGC 99161-1	IRIS 313-12311	trop2	T	C	G	C		A	T	T	T	NIP-type
S632	O. sativa	TA SENG::IRGC 99176-1	IRIS 313-12312	trop2	T	C	G	C		A	T	T	T	NIP-type
S633	O. sativa	LAI HIN::IRGC 99305-1	IRIS 313-12313	trop2	T	C	G	C		A	T	T	T	NIP-type
S634	O. sativa	LG 10344::IRGC 99789-1	IRIS 313-12321	trop2	T	C	G	C		A	T	T	T	NIP-type
S635	O. sativa	BAN KEO::IRGC 99953-1	IRIS 313-12323	trop2	T	C	G	C		A	T	T	T	NIP-type
S636	O. sativa	BER YA::IRGC 99970-1	IRIS 313-12324	trop2	T	C	G	C		A	T	T	T	NIP-type
S637	O. sativa	CHAO PEE::IRGC 106767-1	IRIS 313-12330	trop2	T	C	G	C		A	T	T	T	NIP-type
S638	O. sativa	DENG NYAY::IRGC 106907-1	IRIS 313-12332	trop2	T	C	G	C		A	T	T	T	NIP-type
S639	O. sativa	DO LEUANG::IRGC 106990-1	IRIS 313-12336	trop2	T	C	G	C		A	T	T	T	NIP-type
S640	O. sativa	DOK HIEN NOI::IRGC 107021-1	IRIS 313-12337	trop2	T	C	G	C		A	T	T	T	NIP-type
S641	O. sativa	NYAO::IRGC 107091-1	IRIS 313-12340	trop2	T	C	G	C		A	T	T	T	NIP-type
S642	O. sativa	NYON::IRGC 107099-1	IRIS 313-12341	trop2	T	C	G	C		A	T	T	T	NIP-type
S643	O. sativa	HAI NA::IRGC 107117-1	IRIS 313-12342	trop2	T	C	G	C		A	T	T	T	NIP-type
S644	O. sativa	KHAO::IRGC 107359-1	IRIS 313-12344	trop2	T	C	G	C		A	T	T	T	NIP-type
S645	O. sativa	VIENG::IRGC 107375-2	IRIS 313-12345	trop2	T	C	G	C		A	T	T	T	NIP-type
S646	O. sativa	LAB::IRGC 107468-1	IRIS 313-12346	trop2	T	C	G	C		A	T	T	T	NIP-type
S647	O. sativa	LAI DAM::IRGC 107490-1	IRIS 313-12347	trop2	T	C	G	C		A	T	T	T	NIP-type
S648	O. sativa	LOUK NOK::IRGC 107599-1	IRIS 313-12348	trop2	T	C	G	C		A	T	T	T	NIP-type
S649	O. sativa	MAK KHEUA DENG::IRGC 107709-1	IRIS 313-12349	trop2	T	C	G	C		A	T	T	T	NIP-type
S650	O. sativa	MAK KHEUA KANG::IRGC 107712-1	IRIS 313-12350	trop2	T	C	G	C		A	T	T	T	NIP-type
S651	O. sativa	KHAO LOUANG::IRGC 107770-1	IRIS 313-12351	trop2	T	C	G	C		A	T	T	T	NIP-type
S652	O. sativa	MEE::IRGC 107773-1	IRIS 313-12352	trop2	T	C	G	C		A	T	T	T	NIP-type
S653	O. sativa	MOK::IRGC 107804-1	IRIS 313-12353	trop2	T	C	G	C		A	T	T	T	NIP-type
S654	O. sativa	CIRAD 358::C1	IRIS 313-7859	trop2	T	C	G	C		A	T	T	T	NIP-type
S655	O. sativa	VIETNAM 1::C1	IRIS 313-8011	trop2	T	C	G	C		A	T	T	T	NIP-type
S656	O. sativa	DAGPA MRAS::IRGC 62166-1	IRIS 313-8486	trop2	T	C	G	C		A	T	T	T	NIP-type
S657	O. sativa	MANDASHERPO::IRGC 64913-1	IRIS 313-8519	trop2	T	C	G	C		A	T	T	T	NIP-type
S658	O. sativa	YAHNG LEU::IRGC 78279-1	IRIS 313-8565	trop2	T	C	G	C		A	T	T	T	NIP-type
S659	O. sativa	KHAU TRA BONG::IRGC 78342-1	IRIS 313-8578	trop2	T	C	G	C		A	T	T	T	NIP-type
S660	O. sativa	DAM::IRGC 23710-1	IRIS 313-8580	trop2	T	C	G	C		A	T	T	T	NIP-type
S661	O. sativa	BUE GA WA::IRGC 60824-1	IRIS 313-8599	trop2	T	C	G	C		A	T	T	T	NIP-type
S662	O. sativa	JANA (NAM)::IRGC 64897-1	IRIS 313-8815	trop2	T	C	G	C		A	T	T	T	NIP-type
S663	O. sativa	KAMNAM::IRGC 64902-1	IRIS 313-8857	trop2	T	C	G	C		A	T	T	T	NIP-type
S664	O. sativa	E WAWNG::IRGC 71140-1	IRIS 313-8884	trop2	T	C	G	C		A	T	T	T	NIP-type
S665	O. sativa	NABESHI	IRIS 313-8927	trop2	T	C	G	C		A	T	T	T	NIP-type
S666	O. sativa	TSCHINANANGKA::IRGC 64935-1	IRIS 313-9048	trop2	T	C	G	C		A	T	T	T	NIP-type
S667	O. sativa	LEUANG GLIANG::IRGC 71271-1	IRIS 313-9123	trop2	T	C	G	C		A	T	T	T	NIP-type
S668	O. sativa	YR 83-23-11	B043	trop1	T	C	A	C		A	T	T	T	JAV-type
S669	O. sativa	GIZA14	CX111	trop1	T	C	A	C		A	T	T	T	JAV-type
S670	O. sativa	AP423	CX132	trop1	T	C	A	C		A	T	T	T	JAV-type
S671	O. sativa	IRAT109	CX220	trop1	T	C	A	C		A	T	T	T	JAV-type
S672	O. sativa	IAC47	CX241	trop1	T	C	A	C		A	T	T	T	JAV-type
S673	O. sativa	KINANDANGPATONG	CX248	trop1	T	C	A	C		A	T	T	T	JAV-type
S674	O. sativa	IAC165	CX269	trop1	T	C	A	C		A	T	T	T	JAV-type
S675	O. sativa	YUNLU 102	CX355	trop1	T	C	A	C		A	T	T	T	JAV-type
S676	O. sativa	YUNLU 103	CX359	trop1	T	C	A	C		A	T	T	T	JAV-type
S677	O. sativa	NERICA 2	CX372	trop1	T	C	A	C		A	T	T	T	JAV-type
S678	O. sativa	NERICA 8	CX373	trop1	T	C	A	C		A	T	T	T	JAV-type
S679	O. sativa	NERICA 9	CX374	trop1	T	C	A	C		A	T	T	T	JAV-type
S680	O. sativa	IFUGAO RICE::IRGC 8052-1	IRIS 313-10577	trop1	T	C	A	C		A	T	T	T	JAV-type
S681	O. sativa	QINOGNAS::IRGC 8135-1	IRIS 313-10582	trop1	T	C	A	C		A	T	T	T	JAV-type
S682	O. sativa	R 27::IRGC 9498-1	IRIS 313-10620	trop1	T	C	A	C		A	T	T	T	JAV-type
S683	O. sativa	BUSIYETAN::IRGC 11205-1	IRIS 313-10644	trop1	T	C	A	C		A	T	T	T	JAV-type
S684	O. sativa	NOGO BELE 2::IRGC 18328-2	IRIS 313-10798	trop1	T	C	A	C		A	T	T	T	JAV-type
S685	O. sativa	T Q QI QINYUHAYUHA::IRGC 23342-1	IRIS 313-10918	trop1	T	C	A	C		A	T	T	T	JAV-type
S686	O. sativa	HYB 5-2-1-1-4::IRGC 34283-2	IRIS 313-11159	trop1	T	C	A	C		A	T	T	T	JAV-type
S687	O. sativa	IAC 1132::IRGC 39052-1	IRIS 313-11238	trop1	T	C	A	C		A	T	T	T	JAV-type
S688	O. sativa	GEM OU BRAZIL::IRGC 50470-1	IRIS 313-11427	trop1	T	C	A	C		A	T	T	T	JAV-type
S689	O. sativa	KINTOMAN (TOD DOY)::IRGC 53146-1	IRIS 313-11473	trop1	T	C	A	C		A	T	T	T	JAV-type
S690	O. sativa	GOLO::IRGC 56856-1	IRIS 313-11527	trop1	T	C	A	C		A	T	T	T	JAV-type
S691	O. sativa	MALAGKIT (PINELIPE)::IRGC 67444-1	IRIS 313-11736	trop1	T	C	A	C		A	T	T	T	JAV-type
S692	O. sativa	DUNA AL::IRGC 71842-1	IRIS 313-11851	trop1	T	C	A	C		A	T	T	T	JAV-type
S693	O. sativa	ITA 131::IRGC 80025-1	IRIS 313-12021	trop1	T	C	A	C		A	T	T	T	JAV-type
S694	O. sativa	P T Q QINDONAAL::IRGC 80410-1	IRIS 313-12031	trop1	T	C	A	C		A	T	T	T	JAV-type
S695	O. sativa	WAB 56-125::IRTP 19771-G1	IRIS 313-15905	trop1	T	C	A	C		A	T	T	T	JAV-type
S696	O. sativa	62667::C1	IRIS 313-7838	trop1	T	C	A	C		A	T	T	T	JAV-type
S697	O. sativa	BODA 148-3::GERVEX 8258-C1	IRIS 313-7850	trop1	T	C	A	C		A	T	T	T	JAV-type
S698	O. sativa	CIRAD 403::GERVEX 9039-C1	IRIS 313-7863	trop1	T	C	A	C		A	T	T	T	JAV-type
S699	O. sativa	CNA 7¥BO¥1¥1>33-13-6-1::C1	IRIS 313-7866	trop1	T	C	A	C		A	T	T	T	JAV-type
S700	O. sativa	CT 13582-15-5-M::C1	IRIS 313-7868	trop1	T	C	A	C		A	T	T	T	JAV-type
S701	O. sativa	IR 68704-145-1-1-B::C1	IRIS 313-7907	trop1	T	C	A	C		A	T	T	T	JAV-type
S702	O. sativa	IR 71525-19-1-1::C1	IRIS 313-7909	trop1	T	C	A	C		A	T	T	T	JAV-type
S703	O. sativa	IRAT 104::C1	IRIS 313-7912	trop1	T	C	A	C		A	T	T	T	JAV-type
S704	O. sativa	IRAT 112::C1	IRIS 313-7914	trop1	T	C	A	C		A	T	T	T	JAV-type
S705	O. sativa	IRAT 335::C1	IRIS 313-7924	trop1	T	C	A	C		A	T	T	T	JAV-type
S706	O. sativa	VARY LAVA 90::GERVEX 8254-C1	IRIS 313-7992	trop1	T	C	A	C		A	T	T	T	JAV-type
S707	O. sativa	IR 47686-09-01-B-1::C1	IRIS 313-8003	trop1	T	C	A	C		A	T	T	T	JAV-type
S708	O. sativa	IR 71524-44-1-1::C1	IRIS 313-8010	trop1	T	C	A	C		A	T	T	T	JAV-type
S709	O. sativa	CENTURY PATNA::GERVEX 477-C1	IRIS 313-8072	trop1	T	C	A	C		A	T	T	T	JAV-type
S710	O. sativa	IR 62266-42-6-2	IRIS 313-8232	trop1	T	C	A	C		A	T	T	T	JAV-type
S711	O. sativa	BLICCA::IRGC 47151-1	IRIS 313-8356	trop1	T	C	A	C		A	T	T	T	JAV-type
S712	O. sativa	BOCAO::IRGC 50384-1	IRIS 313-8431	trop1	T	C	A	C		A	T	T	T	JAV-type
S713	O. sativa	ONOY::IRGC 55418-1	IRIS 313-8572	trop1	T	C	A	C		A	T	T	T	JAV-type
S714	O. sativa	SANNABATHA::IRGC 5971-1	IRIS 313-10521	aro	T	C	G	A		A	T	T	T	KAS-type
S715	O. sativa	BAJAL::IRGC 45024-2	IRIS 313-11350	aro	T	C	G	A		A	T	T	T	KAS-type
S716	O. sativa	SETO JHINUWA::IRGC 62043-1	IRIS 313-11632	aro	T	C	G	A		A	T	T	T	KAS-type
S717	O. sativa	KASHA::IRGC 83865-1	IRIS 313-12094	aro	T	C	G	A		A	T	T	T	KAS-type
S718	O. sativa	PANKHARI 203	IRIS 313-9083	aro	T	C	G	A		A	T	T	T	KAS-type
S719	O. sativa	ZACAODAO 13	B049	aus	T	C	G	A		A	T	T	T	KAS-type
S720	O. sativa	QINGKE	B164	aus	T	C	G	A		A	T	T	T	KAS-type
S721	O. sativa	HUHUI 91269	B243	aus	T	C	G	A		A	T	T	T	KAS-type
S722	O. sativa	N22	CX368	aus	T	C	G	A		A	T	T	T	KAS-type
S723	O. sativa	JHONA 349	CX63	aus	T	C	G	A		A	T	T	T	KAS-type
S724	O. sativa	HODARAWALA::IRGC 67631-1	IRIS 313-10020	aus	T	C	G	A		A	T	T	T	KAS-type
S725	O. sativa	N 22::IRGC 46459-1	IRIS 313-10150	aus	T	C	G	A		A	T	T	T	KAS-type
S726	O. sativa	IR 73690-7-2-1-1-3-2-2-1::IRGC 117384-1	IRIS 313-10380	aus	T	C	G	A		A	T	T	T	KAS-type
S727	O. sativa	DODGUI::IRGC 6666-1	IRIS 313-10543	aus	T	C	G	A		A	T	T	T	KAS-type
S728	O. sativa	KARIA::IRGC 6702-1	IRIS 313-10545	aus	T	C	G	A		A	T	T	T	KAS-type
S729	O. sativa	RATUA 81::IRGC 6829-1	IRIS 313-10549	aus	T	C	G	A		A	T	T	T	KAS-type
S730	O. sativa	DB 3::IRGC 8361-1	IRIS 313-10587	aus	T	C	G	A		A	T	T	T	KAS-type
S731	O. sativa	DJ 69::IRGC 8482-1	IRIS 313-10592	aus	T	C	G	A		A	T	T	T	KAS-type
S732	O. sativa	DJ 47::IRGC 8497-1	IRIS 313-10593	aus	T	C	G	A		A	T	T	T	KAS-type
S733	O. sativa	DJ 29::IRGC 8505-1	IRIS 313-10594	aus	T	C	G	A		A	T	T	T	KAS-type
S734	O. sativa	DL 5::IRGC 8593-1	IRIS 313-10595	aus	T	C	G	A		A	T	T	T	KAS-type
S735	O. sativa	DD 126::IRGC 8667-1	IRIS 313-10598	aus	T	C	G	A		A	T	T	T	KAS-type
S736	O. sativa	UCP 41::IRGC 8742-1	IRIS 313-10600	aus	T	C	G	A		A	T	T	T	KAS-type
S737	O. sativa	DM 49::IRGC 8775-1	IRIS 313-10602	aus	T	C	G	A		A	T	T	T	KAS-type
S738	O. sativa	UCP 122::IRGC 8794-1	IRIS 313-10603	aus	T	C	G	A		A	T	T	T	KAS-type
S739	O. sativa	DV 2::IRGC 8806-1	IRIS 313-10604	aus	T	C	G	A		A	T	T	T	KAS-type
S740	O. sativa	DV 86::IRGC 8840-1	IRIS 313-10605	aus	T	C	G	A		A	T	T	T	KAS-type
S741	O. sativa	DV 110::IRGC 8855-1	IRIS 313-10606	aus	T	C	G	A		A	T	T	T	KAS-type
S742	O. sativa	T 21::IRGC 8892-1	IRIS 313-10608	aus	T	C	G	A		A	T	T	T	KAS-type
S743	O. sativa	SIDALI::IRGC 9567-1	IRIS 313-10623	aus	T	C	G	A		A	T	T	T	KAS-type
S744	O. sativa	ARC 10843::IRGC 12653-1	IRIS 313-10673	aus	T	C	G	A		A	T	T	T	KAS-type
S745	O. sativa	KARUTHA SEENATI::IRGC 15515-2	IRIS 313-10718	aus	T	C	G	A		A	T	T	T	KAS-type
S746	O. sativa	DEVARASI::IRGC 16173-1	IRIS 313-10734	aus	T	C	G	A		A	T	T	T	KAS-type
S747	O. sativa	RERM BILASH::IRGC 16273-2	IRIS 313-10736	aus	T	C	G	A		A	T	T	T	KAS-type
S748	O. sativa	ARC 5756::IRGC 20220-2	IRIS 313-10845	aus	T	C	G	A		A	T	T	T	KAS-type
S749	O. sativa	ARC 7001::IRGC 20436-1	IRIS 313-10849	aus	T	C	G	A		A	T	T	T	KAS-type
S750	O. sativa	ARC 7336::IRGC 20606-1	IRIS 313-10852	aus	T	C	G	A		A	T	T	T	KAS-type
S751	O. sativa	ARC 10145::IRGC 20744-1	IRIS 313-10854	aus	T	C	G	A		A	T	T	T	KAS-type
S752	O. sativa	ARC 11276::IRGC 21278-1	IRIS 313-10861	aus	T	C	G	A		A	T	T	T	KAS-type
S753	O. sativa	ARC 11751::IRGC 21614-1	IRIS 313-10869	aus	T	C	G	A		A	T	T	T	KAS-type
S754	O. sativa	ARC 11777::IRGC 21639-1	IRIS 313-10871	aus	T	C	G	A		A	T	T	T	KAS-type
S755	O. sativa	ARC 11822::IRGC 21677-1	IRIS 313-10873	aus	T	C	G	A		A	T	T	T	KAS-type
S756	O. sativa	ARC 12021::IRGC 21837-1	IRIS 313-10875	aus	T	C	G	A		A	T	T	T	KAS-type
S757	O. sativa	ARC 12433::IRGC 22064-1	IRIS 313-10882	aus	T	C	G	A		A	T	T	T	KAS-type
S758	O. sativa	ARC 12867::IRGC 22401-1	IRIS 313-10891	aus	T	C	G	A		A	T	T	T	KAS-type
S759	O. sativa	ARC 12920::IRGC 22450-1	IRIS 313-10892	aus	T	C	G	A		A	T	T	T	KAS-type
S760	O. sativa	KAMULI::IRGC 23928-1	IRIS 313-10925	aus	T	C	G	A		A	T	T	T	KAS-type
S761	O. sativa	SUGA PANKHA::IRGC 24054-1	IRIS 313-10927	aus	T	C	G	A		A	T	T	T	KAS-type
S762	O. sativa	PANKHIRAJ::IRGC 24139-1	IRIS 313-10930	aus	T	C	G	A		A	T	T	T	KAS-type
S763	O. sativa	KATAKCHIKON::IRGC 25880-1	IRIS 313-10963	aus	T	C	G	A		A	T	T	T	KAS-type
S764	O. sativa	SADUMONI::IRGC 25919-1	IRIS 313-10964	aus	T	C	G	A		A	T	T	T	KAS-type
S765	O. sativa	TILOKCHAN (SONABETHI)::IRGC 25927-1	IRIS 313-10965	aus	T	C	G	A		A	T	T	T	KAS-type
S766	O. sativa	INDIA DULAR (NO ORDEM 7)::IRGC 26070-1	IRIS 313-10969	aus	T	C	G	A		A	T	T	T	KAS-type
S767	O. sativa	LAKHSMI DIGHA::IRGC 26390-2	IRIS 313-10976	aus	T	C	G	A		A	T	T	T	KAS-type
S768	O. sativa	BORA DIGA::IRGC 26439-1	IRIS 313-10979	aus	T	C	G	A		A	T	T	T	KAS-type
S769	O. sativa	JHUL DIGA::IRGC 26478-1	IRIS 313-10981	aus	T	C	G	A		A	T	T	T	KAS-type
S770	O. sativa	SUNGA WALA::IRGC 26802-1	IRIS 313-10987	aus	T	C	G	A		A	T	T	T	KAS-type
S771	O. sativa	CHAKILA::IRGC 27540-1	IRIS 313-11014	aus	T	C	G	A		A	T	T	T	KAS-type
S772	O. sativa	HANPA::IRGC 27547-2	IRIS 313-11015	aus	T	C	G	A		A	T	T	T	KAS-type
S773	O. sativa	KACHILON::IRGC 27555-1	IRIS 313-11016	aus	T	C	G	A		A	T	T	T	KAS-type
S774	O. sativa	LOROI::IRGC 27567-1	IRIS 313-11017	aus	T	C	G	A		A	T	T	T	KAS-type
S775	O. sativa	MADISA::IRGC 27568-1	IRIS 313-11018	aus	T	C	G	A		A	T	T	T	KAS-type
S776	O. sativa	PORANG::IRGC 27577-1	IRIS 313-11019	aus	T	C	G	A		A	T	T	T	KAS-type
S777	O. sativa	BAMLA SUFFAID 320::IRGC 27776-1	IRIS 313-11020	aus	T	C	G	A		A	T	T	T	KAS-type
S778	O. sativa	BEGMI 135::IRGC 27845-1	IRIS 313-11024	aus	T	C	G	A		A	T	T	T	KAS-type
S779	O. sativa	DHAN 263::IRGC 27926-2	IRIS 313-11025	aus	T	C	G	A		A	T	T	T	KAS-type
S780	O. sativa	JHONA 101::IRGC 27976-1	IRIS 313-11027	aus	T	C	G	A		A	T	T	T	KAS-type
S781	O. sativa	MUSHKAN 340 A::IRGC 28073-1	IRIS 313-11029	aus	T	C	G	A		A	T	T	T	KAS-type
S782	O. sativa	NAWAN SATHRA BAGAR 344::IRGC 28079-1	IRIS 313-11031	aus	T	C	G	A		A	T	T	T	KAS-type
S783	O. sativa	SANTHI 206::IRGC 28215-1	IRIS 313-11034	aus	T	C	G	A		A	T	T	T	KAS-type
S784	O. sativa	421::IRGC 28458-1	IRIS 313-11037	aus	T	C	G	A		A	T	T	T	KAS-type
S785	O. sativa	AUS 84::IRGC 28947-2	IRIS 313-11047	aus	T	C	G	A		A	T	T	T	KAS-type
S786	O. sativa	AUS 171::IRGC 29004-1	IRIS 313-11048	aus	T	C	G	A		A	T	T	T	KAS-type
S787	O. sativa	AUS 219::IRGC 29031-1	IRIS 313-11049	aus	T	C	G	A		A	T	T	T	KAS-type
S788	O. sativa	AUS 233::IRGC 29036-1	IRIS 313-11050	aus	T	C	G	A		A	T	T	T	KAS-type
S789	O. sativa	AUS 242::IRGC 29040-1	IRIS 313-11051	aus	T	C	G	A		A	T	T	T	KAS-type
S790	O. sativa	AUS 282::IRGC 29072-1	IRIS 313-11053	aus	T	C	G	A		A	T	T	T	KAS-type
S791	O. sativa	AUS 295::IRGC 29083-1	IRIS 313-11054	aus	T	C	G	A		A	T	T	T	KAS-type
S792	O. sativa	AUS 299::IRGC 29087-1	IRIS 313-11055	aus	T	C	G	A		A	T	T	T	KAS-type
S793	O. sativa	AUS 301::IRGC 29089-1	IRIS 313-11056	aus	T	C	G	A		A	T	T	T	KAS-type
S794	O. sativa	AUS 308::IRGC 29096-1	IRIS 313-11057	aus	T	C	G	A		A	T	T	T	KAS-type
S795	O. sativa	AUS 329::IRGC 29116-1	IRIS 313-11058	aus	T	C	G	A		A	T	T	T	KAS-type
S796	O. sativa	AUS 344::IRGC 29131-1	IRIS 313-11059	aus	T	C	G	A		A	T	T	T	KAS-type
S797	O. sativa	AUS 359::IRGC 29146-2	IRIS 313-11060	aus	T	C	G	A		A	T	T	T	KAS-type
S798	O. sativa	AUS 449::IRGC 29230-1	IRIS 313-11061	aus	T	C	G	A		A	T	T	T	KAS-type
S799	O. sativa	BORO 70-2::IRGC 29283-1	IRIS 313-11063	aus	T	C	G	A		A	T	T	T	KAS-type
S800	O. sativa	BORO 275::IRGC 29294-2	IRIS 313-11064	aus	T	C	G	A		A	T	T	T	KAS-type
S801	O. sativa	BORO 394::IRGC 29297-2	IRIS 313-11065	aus	T	C	G	A		A	T	T	T	KAS-type
S802	O. sativa	KALIBORO 600::IRGC 29367-1	IRIS 313-11067	aus	T	C	G	A		A	T	T	T	KAS-type
S803	O. sativa	KORTIK KAIKA::IRGC 31841-1	IRIS 313-11116	aus	T	C	G	A		A	T	T	T	KAS-type
S804	O. sativa	BAZAIL 975::IRGC 32816-2	IRIS 313-11123	aus	T	C	G	A		A	T	T	T	KAS-type
S805	O. sativa	DHARIAL::IRGC 34034-1	IRIS 313-11154	aus	T	C	G	A		A	T	T	T	KAS-type
S806	O. sativa	NATEL BORO::IRGC 34749-1	IRIS 313-11163	aus	T	C	G	A		A	T	T	T	KAS-type
S807	O. sativa	BAK TULSI::IRGC 34831-1	IRIS 313-11164	aus	T	C	G	A		A	T	T	T	KAS-type
S808	O. sativa	BHUT MURI::IRGC 34861-1	IRIS 313-11166	aus	T	C	G	A		A	T	T	T	KAS-type
S809	O. sativa	KANAI BASHI::IRGC 34967-1	IRIS 313-11169	aus	T	C	G	A		A	T	T	T	KAS-type
S810	O. sativa	LAL TAURA::IRGC 35017-1	IRIS 313-11170	aus	T	C	G	A		A	T	T	T	KAS-type
S811	O. sativa	M 142::IRGC 35054-1	IRIS 313-11171	aus	T	C	G	A		A	T	T	T	KAS-type
S812	O. sativa	RANI BHOG::IRGC 35109-1	IRIS 313-11172	aus	T	C	G	A		A	T	T	T	KAS-type
S813	O. sativa	SADA AUS::IRGC 35117-1	IRIS 313-11173	aus	T	C	G	A		A	T	T	T	KAS-type
S814	O. sativa	SLO 19::IRGC 35157-1	IRIS 313-11174	aus	T	C	G	A		A	T	T	T	KAS-type
S815	O. sativa	RANRUWAN::IRGC 36360-1	IRIS 313-11191	aus	T	C	G	A		A	T	T	T	KAS-type
S816	O. sativa	ZARBASAIL::IRGC 37346-1	IRIS 313-11210	aus	T	C	G	A		A	T	T	T	KAS-type
S817	O. sativa	NARIKEL BADI::IRGC 37550-1	IRIS 313-11213	aus	T	C	G	A		A	T	T	T	KAS-type
S818	O. sativa	SHITTA AMAN::IRGC 37596-1	IRIS 313-11214	aus	T	C	G	A		A	T	T	T	KAS-type
S819	O. sativa	KHAMA 1183::IRGC 37685-2	IRIS 313-11216	aus	T	C	G	A		A	T	T	T	KAS-type
S820	O. sativa	R 146::IRGC 38606-1	IRIS 313-11232	aus	T	C	G	A		A	T	T	T	KAS-type
S821	O. sativa	ARC 14150::IRGC 41435-2	IRIS 313-11265	aus	T	C	G	A		A	T	T	T	KAS-type
S822	O. sativa	ARC 14756::IRGC 41736-1	IRIS 313-11272	aus	T	C	G	A		A	T	T	T	KAS-type
S823	O. sativa	ARC 15129::IRGC 41938-1	IRIS 313-11277	aus	T	C	G	A		A	T	T	T	KAS-type
S824	O. sativa	ARC 7425::IRGC 42538-1	IRIS 313-11291	aus	T	C	G	A		A	T	T	T	KAS-type
S825	O. sativa	ARC 13544::IRGC 42743-1	IRIS 313-11298	aus	T	C	G	A		A	T	T	T	KAS-type
S826	O. sativa	JASURE AUS::IRGC 43860-1	IRIS 313-11322	aus	T	C	G	A		A	T	T	T	KAS-type
S827	O. sativa	JHORA::IRGC 43862-1	IRIS 313-11323	aus	T	C	G	A		A	T	T	T	KAS-type
S828	O. sativa	AUS PADDY (RED)::IRGC 44978-1	IRIS 313-11348	aus	T	C	G	A		A	T	T	T	KAS-type
S829	O. sativa	SATHI::IRGC 46659-1	IRIS 313-11371	aus	T	C	G	A		A	T	T	T	KAS-type
S830	O. sativa	W 398::IRGC 46787-1	IRIS 313-11374	aus	T	C	G	A		A	T	T	T	KAS-type
S831	O. sativa	KALAR KAR::IRGC 49737-2	IRIS 313-11413	aus	T	C	G	A		A	T	T	T	KAS-type
S832	O. sativa	BARI SUTAR::IRGC 52410-1	IRIS 313-11454	aus	T	C	G	A		A	T	T	T	KAS-type
S833	O. sativa	CIPPI::IRGC 52415-1	IRIS 313-11455	aus	T	C	G	A		A	T	T	T	KAS-type
S834	O. sativa	KOLAMBA::IRGC 52456-1	IRIS 313-11456	aus	T	C	G	A		A	T	T	T	KAS-type
S835	O. sativa	KARAHANI::IRGC 52664-1	IRIS 313-11458	aus	T	C	G	A		A	T	T	T	KAS-type
S836	O. sativa	SALSI::IRGC 52833-1	IRIS 313-11462	aus	T	C	G	A		A	T	T	T	KAS-type
S837	O. sativa	KALIPINCH::IRGC 53271-1	IRIS 313-11476	aus	T	C	G	A		A	T	T	T	KAS-type
S838	O. sativa	KANPURI::IRGC 53278-1	IRIS 313-11477	aus	T	C	G	A		A	T	T	T	KAS-type
S839	O. sativa	BINNAFUL::IRGC 53479-1	IRIS 313-11481	aus	T	C	G	A		A	T	T	T	KAS-type
S840	O. sativa	BONGEZA::IRGC 53483-1	IRIS 313-11482	aus	T	C	G	A		A	T	T	T	KAS-type
S841	O. sativa	BOTESHSHORE::IRGC 53484-1	IRIS 313-11483	aus	T	C	G	A		A	T	T	T	KAS-type
S842	O. sativa	EJALI::IRGC 53500-1	IRIS 313-11484	aus	T	C	G	A		A	T	T	T	KAS-type
S843	O. sativa	KALU T 139::IRGC 53670-1	IRIS 313-11489	aus	T	C	G	A		A	T	T	T	KAS-type
S844	O. sativa	SIRHANTI::IRGC 53930-1	IRIS 313-11492	aus	T	C	G	A		A	T	T	T	KAS-type
S845	O. sativa	GORIA::IRGC 58736-1	IRIS 313-11557	aus	T	C	G	A		A	T	T	T	KAS-type
S846	O. sativa	AMAKOYALI::IRGC 60878-1	IRIS 313-11595	aus	T	C	G	A		A	T	T	T	KAS-type
S847	O. sativa	MALCHI::IRGC 61004-1	IRIS 313-11602	aus	T	C	G	A		A	T	T	T	KAS-type
S848	O. sativa	PANDRI PAREWA::IRGC 61030-1	IRIS 313-11603	aus	T	C	G	A		A	T	T	T	KAS-type
S849	O. sativa	SUGARKAND::IRGC 61059-1	IRIS 313-11604	aus	T	C	G	A		A	T	T	T	KAS-type
S850	O. sativa	UPRH 33::IRGC 61505-1	IRIS 313-11617	aus	T	C	G	A		A	T	T	T	KAS-type
S851	O. sativa	UPRH 58::IRGC 61525-1	IRIS 313-11618	aus	T	C	G	A		A	T	T	T	KAS-type
S852	O. sativa	UPRH 166::IRGC 61615-1	IRIS 313-11619	aus	T	C	G	A		A	T	T	T	KAS-type
S853	O. sativa	UPRH 197::IRGC 61641-1	IRIS 313-11620	aus	T	C	G	A		A	T	T	T	KAS-type
S854	O. sativa	LATIJHABAR::IRGC 61991-1	IRIS 313-11629	aus	T	C	G	A		A	T	T	T	KAS-type
S855	O. sativa	NCS 271 A::IRGC 62216-1	IRIS 313-11636	aus	T	C	G	A		A	T	T	T	KAS-type
S856	O. sativa	GORA DHAN 2::IRGC 66269-1	IRIS 313-11712	aus	T	C	G	A		A	T	T	T	KAS-type
S857	O. sativa	CHUNDI::IRGC 67486-1	IRIS 313-11737	aus	T	C	G	A		A	T	T	T	KAS-type
S858	O. sativa	KALIBAJARI::IRGC 67718-1	IRIS 313-11742	aus	T	C	G	A		A	T	T	T	KAS-type
S859	O. sativa	MHARAKA::IRGC 70612-1	IRIS 313-11809	aus	T	C	G	A		A	T	T	T	KAS-type
S860	O. sativa	KANGRI::IRGC 73104-1	IRIS 313-11888	aus	T	C	G	A		A	T	T	T	KAS-type
S861	O. sativa	BUTNAPAR::IRGC 74734-1	IRIS 313-11917	aus	T	C	G	A		A	T	T	T	KAS-type
S862	O. sativa	KARANGI::IRGC 77128-1	IRIS 313-11963	aus	T	C	G	A		A	T	T	T	KAS-type
S863	O. sativa	LARA BORO::IRGC 79342-1	IRIS 313-12002	aus	T	C	G	A		A	T	T	T	KAS-type
S864	O. sativa	LAL MOTI::IRGC 82168-1	IRIS 313-12055	aus	T	C	G	A		A	T	T	T	KAS-type
S865	O. sativa	MANSARA DHAN::IRGC 86940-1	IRIS 313-12139	aus	T	C	G	A		A	T	T	T	KAS-type
S866	O. sativa	HATEA::IRGC 86973-1	IRIS 313-12141	aus	T	C	G	A		A	T	T	T	KAS-type
S867	O. sativa	SETYA::IRGC 88654-1	IRIS 313-12183	aus	T	C	G	A		A	T	T	T	KAS-type
S868	O. sativa	DAWN CI 9534::GERVEX 481-C1	IRIS 313-8073	aus	T	C	G	A		A	T	T	T	KAS-type
S869	O. sativa	JAGLI BORO::IRGC 27516-2	IRIS 313-8252	aus	T	C	G	A		A	T	T	T	KAS-type
S870	O. sativa	KOYRA::IRGC 77267-1	IRIS 313-8283	aus	T	C	G	A		A	T	T	T	KAS-type
S871	O. sativa	BHADOIA 303::IRGC 6588-1	IRIS 313-8321	aus	T	C	G	A		A	T	T	T	KAS-type
S872	O. sativa	KURULU WEE (WHITE)::IRGC 66518-1	IRIS 313-8342	aus	T	C	G	A		A	T	T	T	KAS-type
S873	O. sativa	KHARSU 80::IRGC 28016-1	IRIS 313-8398	aus	T	C	G	A		A	T	T	T	KAS-type
S874	O. sativa	JABOR SAIL::IRGC 66831-1	IRIS 313-8410	aus	T	C	G	A		A	T	T	T	KAS-type
S875	O. sativa	ARC 11959::IRGC 21780-1	IRIS 313-8554	aus	T	C	G	A		A	T	T	T	KAS-type
S876	O. sativa	AUS 439::IRGC 29221-1	IRIS 313-8641	aus	T	C	G	A		A	T	T	T	KAS-type
S877	O. sativa	TAK::IRGC 73124-1	IRIS 313-8655	aus	T	C	G	A		A	T	T	T	KAS-type
S878	O. sativa	LALSAITA::IRGC 43915-1	IRIS 313-8789	aus	T	C	G	A		A	T	T	T	KAS-type
S879	O. sativa	STRAW 23-400::IRGC 38390-1	IRIS 313-8822	aus	T	C	G	A		A	T	T	T	KAS-type
S880	O. sativa	NOROI::IRGC 31611-1	IRIS 313-8864	aus	T	C	G	A		A	T	T	T	KAS-type
S881	O. sativa	BATHURI::IRGC 25838-1	IRIS 313-8963	aus	T	C	G	A		A	T	T	T	KAS-type
S882	O. sativa	TAK SUFAID::IRGC 73127-1	IRIS 313-9283	aus	T	C	G	A		A	T	T	T	KAS-type
S883	O. sativa	CHANDARHAT::IRGC 25845-1	IRIS 313-9368	aus	T	C	G	A		A	T	T	T	KAS-type
S884	O. sativa	CHUNGUR BALI::IRGC 25855-1	IRIS 313-9422	aus	T	C	G	A		A	T	T	T	KAS-type
S885	O. sativa	JAMBALI::IRGC 73101-1	IRIS 313-9449	aus	T	C	G	A		A	T	T	T	KAS-type
S886	O. sativa	DANGAR::IRGC 76296-1	IRIS 313-9610	aus	T	C	G	A		A	T	T	T	KAS-type
S887	O. sativa	KALIA::IRGC 34699-1	IRIS 313-9626	aus	T	C	G	A		A	T	T	T	KAS-type
S888	O. sativa	PODI HEENATI::IRGC 36345-1	IRIS 313-9636	aus	T	C	G	A		A	T	T	T	KAS-type
S889	O. sativa	LENJA MURALI::IRGC 66815-1	IRIS 313-9661	aus	T	C	G	A		A	T	T	T	KAS-type
S890	O. sativa	KURKARUPPAN::IRGC 15449-1	IRIS 313-9861	aus	T	C	G	A		A	T	T	T	KAS-type
S891	O. sativa	WIR 1391::IRGC 51605-1	IRIS 313-9963	aus	T	C	G	A		A	T	T	T	KAS-type
S892	O. sativa	Y134	CX15	ind1B	T	C	G	A		A	T	T	T	KAS-type
S893	O. sativa	42686	CX364	ind1B	T	C	G	A		A	T	T	T	KAS-type
S894	O. sativa	ADNY 11	CX381	ind1B	T	C	G	A		A	T	T	T	KAS-type
S895	O. sativa	BG304	CX76	ind1B	T	C	G	A		A	T	T	T	KAS-type
S896	O. sativa	IR 4432-28-5::IRGC 55952-1	IRIS 313-11517	ind1B	T	C	G	A		A	T	T	T	KAS-type
S897	O. sativa	IR 19058-107-1::IRGC 72997-1	IRIS 313-11887	ind1B	T	C	G	A		A	T	T	T	KAS-type
S898	O. sativa	PORONG::IRGC 76983-1	IRIS 313-11960	ind1B	T	C	G	A		A	T	T	T	KAS-type
S899	O. sativa	PSBRC 18::IRGC 99639-1	IRIS 313-12319	ind1B	T	C	G	A		A	T	T	T	KAS-type
S900	O. sativa	CHIPDA	CX130	ind2	T	C	G	A		A	T	T	T	KAS-type
S901	O. sativa	MADHUKAR	CX155	ind2	T	C	G	A		A	T	T	T	KAS-type
S902	O. sativa	DODDI	CX99	ind2	T	C	G	A		A	T	T	T	KAS-type
S903	O. sativa	FACAGRO 64::IRGC 82059-1	IRIS 313-10114	ind2	T	C	G	A		A	T	T	T	KAS-type
S904	O. sativa	CO 2::IRGC 6186-2	IRIS 313-10526	ind2	T	C	G	A		A	T	T	T	KAS-type
S905	O. sativa	GAMTI 1-34::IRGC 6479-2	IRIS 313-10536	ind2	T	C	G	A		A	T	T	T	KAS-type
S906	O. sativa	SAMBA::IRGC 11993-1	IRIS 313-10661	ind2	T	C	G	A		A	T	T	T	KAS-type
S907	O. sativa	SACHI::IRGC 46612-2	IRIS 313-11370	ind2	T	C	G	A		A	T	T	T	KAS-type
S908	O. sativa	CHITRAKALI::IRGC 49524-2	IRIS 313-11408	ind2	T	C	G	A		A	T	T	T	KAS-type
S909	O. sativa	CUTTACK 29::IRGC 49573-1	IRIS 313-11409	ind2	T	C	G	A		A	T	T	T	KAS-type
S910	O. sativa	DONRADAO::IRGC 49604-1	IRIS 313-11411	ind2	T	C	G	A		A	T	T	T	KAS-type
S911	O. sativa	TULASIBAS::IRGC 50192-2	IRIS 313-11421	ind2	T	C	G	A		A	T	T	T	KAS-type
S912	O. sativa	NCS 102::IRGC 51854-1	IRIS 313-11445	ind2	T	C	G	A		A	T	T	T	KAS-type
S913	O. sativa	ZINYA KOLAMBA::IRGC 52402-1	IRIS 313-11453	ind2	T	C	G	A		A	T	T	T	KAS-type
S914	O. sativa	VAIKATHARYAN::IRGC 52805-1	IRIS 313-11461	ind2	T	C	G	A		A	T	T	T	KAS-type
S915	O. sativa	LOCAL::IRGC 53300-1	IRIS 313-11478	ind2	T	C	G	A		A	T	T	T	KAS-type
S916	O. sativa	BIR BAHADUR::IRGC 53889-1	IRIS 313-11491	ind2	T	C	G	A		A	T	T	T	KAS-type
S917	O. sativa	PADI ARA::IRGC 54252-2	IRIS 313-11497	ind2	T	C	G	A		A	T	T	T	KAS-type
S918	O. sativa	BHATA PYAGI::IRGC 60895-1	IRIS 313-11597	ind2	T	C	G	A		A	T	T	T	KAS-type
S919	O. sativa	KOTODESHI::IRGC 60982-1	IRIS 313-11600	ind2	T	C	G	A		A	T	T	T	KAS-type
S920	O. sativa	BOKDEL::IRGC 61085-1	IRIS 313-11606	ind2	T	C	G	A		A	T	T	T	KAS-type
S921	O. sativa	NCS 458::IRGC 62290-1	IRIS 313-11640	ind2	T	C	G	A		A	T	T	T	KAS-type
S922	O. sativa	NCS 599::IRGC 62373-1	IRIS 313-11642	ind2	T	C	G	A		A	T	T	T	KAS-type
S923	O. sativa	NCS 766::IRGC 62478-1	IRIS 313-11645	ind2	T	C	G	A		A	T	T	T	KAS-type
S924	O. sativa	NCS 809 A::IRGC 62502-1	IRIS 313-11647	ind2	T	C	G	A		A	T	T	T	KAS-type
S925	O. sativa	NCS 901 A::IRGC 62568-1	IRIS 313-11650	ind2	T	C	G	A		A	T	T	T	KAS-type
S926	O. sativa	PAUNDRI::IRGC 67527-1	IRIS 313-11738	ind2	T	C	G	A		A	T	T	T	KAS-type
S927	O. sativa	ROJON'NY NTAOLO::IRGC 69410-1	IRIS 313-11772	ind2	T	C	G	A		A	T	T	T	KAS-type
S928	O. sativa	TANDAKAY FINGO::IRGC 69793-1	IRIS 313-11787	ind2	T	C	G	A		A	T	T	T	KAS-type
S929	O. sativa	19::IRGC 70786-1	IRIS 313-11821	ind2	T	C	G	A		A	T	T	T	KAS-type
S930	O. sativa	BHONDU PAREWA::IRGC 70802-1	IRIS 313-11822	ind2	T	C	G	A		A	T	T	T	KAS-type
S931	O. sativa	DHANIYA PHOOL::IRGC 70811-1	IRIS 313-11824	ind2	T	C	G	A		A	T	T	T	KAS-type
S932	O. sativa	KARI GURMATIA::IRGC 70850-1	IRIS 313-11827	ind2	T	C	G	A		A	T	T	T	KAS-type
S933	O. sativa	LALI GURMATIA::IRGC 70854-1	IRIS 313-11828	ind2	T	C	G	A		A	T	T	T	KAS-type
S934	O. sativa	LAKHA KUAR::IRGC 74760-1	IRIS 313-11919	ind2	T	C	G	A		A	T	T	T	KAS-type
S935	O. sativa	SHYAMJIRA::IRGC 77522-1	IRIS 313-11969	ind2	T	C	G	A		A	T	T	T	KAS-type
S936	O. sativa	MAVOLATSIKA::IRGC 83137-1	IRIS 313-12082	ind2	T	C	G	A		A	T	T	T	KAS-type
S937	O. sativa	OVIBENAMPOTAKA + OVIBE + MAKALIOKA::IRGC 84756-1	IRIS 313-12118	ind2	T	C	G	A		A	T	T	T	KAS-type
S938	O. sativa	MENALAVA::IRGC 97122-1	IRIS 313-12278	ind2	T	C	G	A		A	T	T	T	KAS-type
S939	O. sativa	ROJOKELY::GERVEX 8410-C1	IRIS 313-7758	ind2	T	C	G	A		A	T	T	T	KAS-type
S940	O. sativa	SURMATIYA::IRGC 74779-1	IRIS 313-8303	ind2	T	C	G	A		A	T	T	T	KAS-type
S941	O. sativa	DHANE BURWA::IRGC 10105-1	IRIS 313-8530	ind2	T	C	G	A		A	T	T	T	KAS-type
S942	O. sativa	KEERIPALA CHILL PADDY::IRGC 49790-1	IRIS 313-8559	ind2	T	C	G	A		A	T	T	T	KAS-type
S943	O. sativa	LARHA MUGAD::IRGC 52339-1	IRIS 313-8568	ind2	T	C	G	A		A	T	T	T	KAS-type
S944	O. sativa	NIBARI::IRGC 67742-1	IRIS 313-8731	ind2	T	C	G	A		A	T	T	T	KAS-type
S945	O. sativa	NIRGUNI::IRGC 61127-1	IRIS 313-8757	ind2	T	C	G	A		A	T	T	T	KAS-type
S946	O. sativa	DUDH KADAR::IRGC 67707-1	IRIS 313-8796	ind2	T	C	G	A		A	T	T	T	KAS-type
S947	O. sativa	BANIKAT::IRGC 67720-1	IRIS 313-8988	ind2	T	C	G	A		A	T	T	T	KAS-type
S948	O. sativa	KHAO LEUANG RAI::IRGC 48168-1	IRIS 313-9121	ind2	T	C	G	A		A	T	T	T	KAS-type
S949	O. sativa	DHOLA AMAN (LOWLAND AMAN)::IRGC 8341-1	IRIS 313-9156	ind2	T	C	G	A		A	T	T	T	KAS-type
S950	O. sativa	MAKRO::IRGC 74763-1	IRIS 313-9258	ind2	T	C	G	A		A	T	T	T	KAS-type
S951	O. sativa	G 25::IRGC 45733-1	IRIS 313-9259	ind2	T	C	G	A		A	T	T	T	KAS-type
S952	O. sativa	BARIK KUDI::IRGC 52807-1	IRIS 313-9384	ind2	T	C	G	A		A	T	T	T	KAS-type
S953	O. sativa	VARY MALADY MENA::IRGC 51555-1	IRIS 313-9388	ind2	T	C	G	A		A	T	T	T	KAS-type
S954	O. sativa	LABRA::IRGC 74757-1	IRIS 313-9547	ind2	T	C	G	A		A	T	T	T	KAS-type
S955	O. sativa	WANGA BARUGULU::IRGC 52261-1	IRIS 313-9611	ind2	T	C	G	A		A	T	T	T	KAS-type
S956	O. sativa	ROJOFOTSY::IRGC 69402-1	IRIS 313-9740	ind2	T	C	G	A		A	T	T	T	KAS-type
S957	O. sativa	SIPULUT SUBANG::IRGC 24824-2	IRIS 313-10944	ind3	T	C	G	A		A	T	T	T	KAS-type
S958	O. sativa	MAUNG NYO::IRGC 33351-2	IRIS 313-11135	ind3	T	C	G	A		A	T	T	T	KAS-type
S959	O. sativa	AUS 78-125::IRGC 69464-1	IRIS 313-11773	ind3	T	C	G	A		A	T	T	T	KAS-type
S960	O. sativa	ZERO::IRGC 70707-2	IRIS 313-11813	ind3	T	C	G	A		A	T	T	T	KAS-type
S961	O. sativa	PANNITHI::IRGC 51049-1	IRIS 313-9949	trop1	T	C	G	A		A	T	T	T	KAS-type
S962	O. sativa	FUNINGZIPIGENGZI	B067	ind1A						G	G	C	C	9311-type
S963	O. sativa	SAN BAO GU::IRGC 76732-1	IRIS 313-11953	ind1A						G	G	C	C	9311-type
S964	O. sativa	BR IRGA 409::IRGC 55915-1	IRIS 313-10161	ind1B	G					G	G	C	C	9311-type
S965	O. sativa	CX418	CX418	ind1B	T	C				G	G	C	C	9311-type
S966	O. sativa	ROHINI	B032	ind1B						G	G	C	C	9311-type
S967	O. sativa	JWR 221	B146	ind1B						G	G	C	C	9311-type
S968	O. sativa	JINYOU 1	B200	ind1B						G	G	C	C	9311-type
S969	O. sativa	HONGGU	B217	ind1B						G	G	C	C	9311-type
S970	O. sativa	IRBB60	CX126	ind1B						G	G	C	C	9311-type
S971	O. sativa	IRBB7	CX134	ind1B						G	G	C	C	9311-type
S972	O. sativa	CHOROFA	CX150	ind1B						G	G	C	C	9311-type
S973	O. sativa	CISADANE	CX152	ind1B						G	G	C	C	9311-type
S974	O. sativa	IR64-IL	CX230	ind1B						G	G	C	C	9311-type
S975	O. sativa	ZH5	CX305	ind1B						G	G	C	C	9311-type
S976	O. sativa	117	CX314	ind1B						G	G	C	C	9311-type
S977	O. sativa	HUA 564	CX340	ind1B						G	G	C	C	9311-type
S978	O. sativa	G341	CX361	ind1B						G	G	C	C	9311-type
S979	O. sativa	YZX1	CX362	ind1B						G	G	C	C	9311-type
S980	O. sativa	MOLIZHANXUAN	CX394	ind1B						G	G	C	C	9311-type
S981	O. sativa	CX408	CX408	ind1B						G	G	C	C	9311-type
S982	O. sativa	CX409	CX409	ind1B						G	G	C	C	9311-type
S983	O. sativa	CX410	CX410	ind1B						G	G	C	C	9311-type
S984	O. sativa	CX411	CX411	ind1B						G	G	C	C	9311-type
S985	O. sativa	CX413	CX413	ind1B						G	G	C	C	9311-type
S986	O. sativa	CX414	CX414	ind1B						G	G	C	C	9311-type
S987	O. sativa	CX416	CX416	ind1B						G	G	C	C	9311-type
S988	O. sativa	CX417	CX417	ind1B						G	G	C	C	9311-type
S989	O. sativa	CX419	CX419	ind1B						G	G	C	C	9311-type
S990	O. sativa	CX420	CX420	ind1B						G	G	C	C	9311-type
S991	O. sativa	CX421	CX421	ind1B						G	G	C	C	9311-type
S992	O. sativa	CX422	CX422	ind1B						G	G	C	C	9311-type
S993	O. sativa	CX423	CX423	ind1B						G	G	C	C	9311-type
S994	O. sativa	CX424	CX424	ind1B						G	G	C	C	9311-type
S995	O. sativa	CX425	CX425	ind1B						G	G	C	C	9311-type
S996	O. sativa	IR6	CX73	ind1B						G	G	C	C	9311-type
S997	O. sativa	OM1706	CX80	ind1B						G	G	C	C	9311-type
S998	O. sativa	X21	CX82	ind1B						G	G	C	C	9311-type
S999	O. sativa	X22	CX83	ind1B						G	G	C	C	9311-type
S1000	O. sativa	AJAYA	CX96	ind1B						G	G	C	C	9311-type
S1001	O. sativa	SUWEON 311::IRGC 61890-1	IRIS 313-10000	ind1B						G	G	C	C	9311-type
S1002	O. sativa	MILYANG 77::IRGC 69340-1	IRIS 313-10040	ind1B						G	G	C	C	9311-type
S1003	O. sativa	PSBRC 50::IRGC 99706-1	IRIS 313-10234	ind1B						G	G	C	C	9311-type
S1004	O. sativa	AMISTAD 82::IRGC 116954-1	IRIS 313-10247	ind1B						G	G	C	C	9311-type
S1005	O. sativa	ICTA CRISPO 38::IRGC 116994-1	IRIS 313-10274	ind1B						G	G	C	C	9311-type
S1006	O. sativa	ELONI::IRGC 116980-1	IRIS 313-10290	ind1B						G	G	C	C	9311-type
S1007	O. sativa	ECIA 24-107-1::IRGC 116978-1	IRIS 313-10293	ind1B						G	G	C	C	9311-type
S1008	O. sativa	IR 77390-1-6-4-19-1-B::IRGC 117303-1	IRIS 313-10392	ind1B						G	G	C	C	9311-type
S1009	O. sativa	IRGA 318-11-6-9-2B::IRGC 117339-1	IRIS 313-10397	ind1B						G	G	C	C	9311-type
S1010	O. sativa	IRGA 318-11-9-2A::IRGC 117340-1	IRIS 313-10398	ind1B						G	G	C	C	9311-type
S1011	O. sativa	IRGA 370-42-1-1F-C-1::IRGC 117343-1	IRIS 313-10401	ind1B						G	G	C	C	9311-type
S1012	O. sativa	IRGA 411-1-6-1F-A::IRGC 117344-1	IRIS 313-10402	ind1B						G	G	C	C	9311-type
S1013	O. sativa	UPR 1201-1-20-1::IRGC 117357-1	IRIS 313-10417	ind1B						G	G	C	C	9311-type
S1014	O. sativa	ZACATEPEC::IRGC 16901-2	IRIS 313-10753	ind1B						G	G	C	C	9311-type
S1015	O. sativa	IR 1813-694-2::IRGC 32656-2	IRIS 313-11122	ind1B						G	G	C	C	9311-type
S1016	O. sativa	SABRAN::IRGC 34630-1	IRIS 313-11162	ind1B						G	G	C	C	9311-type
S1017	O. sativa	BR 52-87-1::IRGC 36849-2	IRIS 313-11200	ind1B						G	G	C	C	9311-type
S1018	O. sativa	SPR 7284-57-5::IRGC 38649-1	IRIS 313-11233	ind1B						G	G	C	C	9311-type
S1019	O. sativa	IR 4500-5-1-1::IRGC 40552-2	IRIS 313-11251	ind1B						G	G	C	C	9311-type
S1020	O. sativa	CR 579-1-3::IRGC 45443-2	IRIS 313-11357	ind1B						G	G	C	C	9311-type
S1021	O. sativa	CHATO::IRGC 55825-1	IRIS 313-11513	ind1B						G	G	C	C	9311-type
S1022	O. sativa	J 6 IR 520 (WC 693)::IRGC 57600-1	IRIS 313-11538	ind1B						G	G	C	C	9311-type
S1023	O. sativa	NCS 603 B::IRGC 62377-1	IRIS 313-11643	ind1B						G	G	C	C	9311-type
S1024	O. sativa	MOUI SAMBA::IRGC 75751-1	IRIS 313-11941	ind1B						G	G	C	C	9311-type
S1025	O. sativa	IR 5657-33-2::IRGC 77992-1	IRIS 313-11978	ind1B						G	G	C	C	9311-type
S1026	O. sativa	IR 19661-364-1-2-3::IRGC 78061-1	IRIS 313-11979	ind1B						G	G	C	C	9311-type
S1027	O. sativa	TAISEN GLUTINOUS YU 1157::IRGC 78750-1	IRIS 313-11990	ind1B						G	G	C	C	9311-type
S1028	O. sativa	ANLINGWUBAILI::IRGC 93363-1	IRIS 313-12234	ind1B						G	G	C	C	9311-type
S1029	O. sativa	SEQ 93::C1	IRIS 313-7635	ind1B						G	G	C	C	9311-type
S1030	O. sativa	BOUAKE 189::C1	IRIS 313-7654	ind1B						G	G	C	C	9311-type
S1031	O. sativa	IR 22::IRGC 11356-C1	IRIS 313-7688	ind1B						G	G	C	C	9311-type
S1032	O. sativa	WAS 198-B-3-1-3::C1	IRIS 313-7815	ind1B						G	G	C	C	9311-type
S1033	O. sativa	WAS 206-B-B-2-2-1::C1	IRIS 313-7820	ind1B						G	G	C	C	9311-type
S1034	O. sativa	IR 2003-P7-7-4-2::IRGC 32671-1	IRIS 313-8392	ind1B						G	G	C	C	9311-type
S1035	O. sativa	DAA MANSA::IRGC 67559-1	IRIS 313-8514	ind1B						G	G	C	C	9311-type
S1036	O. sativa	IR 5494 (BPH 1)::IRGC 24484-1	IRIS 313-8616	ind1B						G	G	C	C	9311-type
S1037	O. sativa	ARC 11663::IRGC 42695-1	IRIS 313-8621	ind1B						G	G	C	C	9311-type
S1038	O. sativa	WP 36::IRGC 55278-1	IRIS 313-8732	ind1B						G	G	C	C	9311-type
S1039	O. sativa	MUKKALA BAZAL::IRGC 77279-1	IRIS 313-8930	ind1B						G	G	C	C	9311-type
S1040	O. sativa	KHAO GRADOOK CHAHNG::IRGC 17111-1	IRIS 313-9032	ind1B						G	G	C	C	9311-type
S1041	O. sativa	WP 65::IRGC 36526-1	IRIS 313-9227	ind1B						G	G	C	C	9311-type
S1042	O. sativa	RP 9-4::IRGC 39735-1	IRIS 313-9566	ind1B						G	G	C	C	9311-type
S1043	O. sativa	TIKAL 3::IRGC 50649-1	IRIS 313-9940	ind1B						G	G	C	C	9311-type
S1044	O. sativa	CICA 9::IRGC 53079-1	IRIS 313-9966	ind1B						G	G	C	C	9311-type
S1045	O. sativa	DUDRE::IRGC 52523-1	IRIS 313-8631	ind2	G					G	G	C	C	9311-type
S1046	O. sativa	DONGREM::IRGC 6688-1	IRIS 313-10544	ind2						G	G	C	C	9311-type
S1047	O. sativa	EDAKKADAN 0-69-27::IRGC 19560-1	IRIS 313-10833	ind2						G	G	C	C	9311-type
S1048	O. sativa	KUNENG::IRGC 71545-1	IRIS 313-8492	ind3	G					G	G	C	C	9311-type
S1049	O. sativa	TONG MAH::IRGC 65577-1	IRIS 313-9288	ind3	G					G	G	C	C	9311-type
S1050	O. sativa	SANPATONG NYAY::IRGC 99050-1	IRIS 313-12309	ind3	T	C				G	G	C	C	9311-type
S1051	O. sativa	HOING CANTEL::IRGC 19282-2	IRIS 313-10824	ind3	T					G	G	C	C	9311-type
S1052	O. sativa	RAMINAD (GERMAN)::IRGC 53058-1	IRIS 313-11485	ind3		C				G	G	C	C	9311-type
S1053	O. sativa	C 894-21	B027	ind3						G	G	C	C	9311-type
S1054	O. sativa	PADI SIAM KUNING	CX141	ind3						G	G	C	C	9311-type
S1055	O. sativa	KHAO DAWK MALI 105	CX154	ind3						G	G	C	C	9311-type
S1056	O. sativa	IRAT 352	CX64	ind3						G	G	C	C	9311-type
S1057	O. sativa	EX EBOKOZURU::IRGC 79912-1	IRIS 313-10109	ind3						G	G	C	C	9311-type
S1058	O. sativa	PIN GAEW 56::IRGC 7887-1	IRIS 313-10134	ind3						G	G	C	C	9311-type
S1059	O. sativa	RD 15::IRGC 47705-1	IRIS 313-10151	ind3						G	G	C	C	9311-type
S1060	O. sativa	LUA HUONG T 1::IRGC 7082-2	IRIS 313-10555	ind3						G	G	C	C	9311-type
S1061	O. sativa	PREAH SIHANOUK::IRGC 11328-2	IRIS 313-10648	ind3						G	G	C	C	9311-type
S1062	O. sativa	PADI TIMBUN::IRGC 13451-1	IRIS 313-10688	ind3						G	G	C	C	9311-type
S1063	O. sativa	RANDAH SASAK::IRGC 13652-2	IRIS 313-10692	ind3						G	G	C	C	9311-type
S1064	O. sativa	CHANTEK 145::IRGC 14045-1	IRIS 313-10700	ind3						G	G	C	C	9311-type
S1065	O. sativa	MAMAS::IRGC 16503-1	IRIS 313-10742	ind3						G	G	C	C	9311-type
S1066	O. sativa	GOJOT::IRGC 17669-1	IRIS 313-10772	ind3						G	G	C	C	9311-type
S1067	O. sativa	KAMAS::IRGC 17785-1	IRIS 313-10777	ind3						G	G	C	C	9311-type
S1068	O. sativa	MATIANG::IRGC 18220-1	IRIS 313-10792	ind3						G	G	C	C	9311-type
S1069	O. sativa	PUAK::IRGC 18512-1	IRIS 313-10804	ind3						G	G	C	C	9311-type
S1070	O. sativa	SERUNEN::IRGC 18789-1	IRIS 313-10812	ind3						G	G	C	C	9311-type
S1071	O. sativa	TJ PERAK::IRGC 19141-1	IRIS 313-10821	ind3						G	G	C	C	9311-type
S1072	O. sativa	KHSAY VENG::IRGC 22915-1	IRIS 313-10903	ind3						G	G	C	C	9311-type
S1073	O. sativa	LUA NEP 4416::IRGC 23006-1	IRIS 313-10906	ind3						G	G	C	C	9311-type
S1074	O. sativa	NEANG MAC::IRGC 23071-1	IRIS 313-10910	ind3						G	G	C	C	9311-type
S1075	O. sativa	KHAO' SIM::IRGC 24094-1	IRIS 313-10928	ind3						G	G	C	C	9311-type
S1076	O. sativa	PAH PIANG::IRGC 24452-2	IRIS 313-10934	ind3						G	G	C	C	9311-type
S1077	O. sativa	BRONDOL PUTIH::IRGC 24541-1	IRIS 313-10935	ind3						G	G	C	C	9311-type
S1078	O. sativa	SIGUPAI::IRGC 24642-2	IRIS 313-10938	ind3						G	G	C	C	9311-type
S1079	O. sativa	PADI BENOT::IRGC 24757-2	IRIS 313-10943	ind3						G	G	C	C	9311-type
S1080	O. sativa	NANE::IRGC 25035-1	IRIS 313-10947	ind3						G	G	C	C	9311-type
S1081	O. sativa	JENDA ABANG::IRGC 25413-2	IRIS 313-10951	ind3						G	G	C	C	9311-type
S1082	O. sativa	PADI GRUNDUL 1::IRGC 25493-1	IRIS 313-10954	ind3						G	G	C	C	9311-type
S1083	O. sativa	TARING PELUNDUK::IRGC 25821-2	IRIS 313-10961	ind3						G	G	C	C	9311-type
S1084	O. sativa	TERUNG DAUN::IRGC 25823-2	IRIS 313-10962	ind3						G	G	C	C	9311-type
S1085	O. sativa	ASE BAKKA LOMPO::IRGC 26988-2	IRIS 313-10995	ind3						G	G	C	C	9311-type
S1086	O. sativa	CEMPO MANGGAR::IRGC 27107-1	IRIS 313-10997	ind3						G	G	C	C	9311-type
S1087	O. sativa	MAIRUL::IRGC 27170-1	IRIS 313-11000	ind3						G	G	C	C	9311-type
S1088	O. sativa	BENGKA KERSEK::IRGC 28666-1	IRIS 313-11043	ind3						G	G	C	C	9311-type
S1089	O. sativa	CHAO LEP NOK::IRGC 29451-2	IRIS 313-11072	ind3						G	G	C	C	9311-type
S1090	O. sativa	LAI NOK KHA::IRGC 29604-2	IRIS 313-11076	ind3						G	G	C	C	9311-type
S1091	O. sativa	PHAE MEUN LAN::IRGC 29660-1	IRIS 313-11080	ind3						G	G	C	C	9311-type
S1092	O. sativa	EA DAM HANG DOK::IRGC 29698-2	IRIS 313-11082	ind3						G	G	C	C	9311-type
S1093	O. sativa	KHAO THAMA::IRGC 29838-2	IRIS 313-11086	ind3						G	G	C	C	9311-type
S1094	O. sativa	SRAU KHSAI::IRGC 29896-2	IRIS 313-11088	ind3						G	G	C	C	9311-type
S1095	O. sativa	LWANKHAN::IRGC 33330-1	IRIS 313-11133	ind3						G	G	C	C	9311-type
S1096	O. sativa	E 21::IRGC 33929-2	IRIS 313-11151	ind3						G	G	C	C	9311-type
S1097	O. sativa	BKN 7130-1017-2::IRGC 36531-2	IRIS 313-11192	ind3						G	G	C	C	9311-type
S1098	O. sativa	TIEN SOM::IRGC 40759-2	IRIS 313-11254	ind3						G	G	C	C	9311-type
S1099	O. sativa	PADI HITAM::IRGC 43496-1	IRIS 313-11312	ind3						G	G	C	C	9311-type
S1100	O. sativa	PENDEK LAYUNG::IRGC 43542-2	IRIS 313-11315	ind3						G	G	C	C	9311-type
S1101	O. sativa	SI RANTING::IRGC 43645-2	IRIS 313-11317	ind3						G	G	C	C	9311-type
S1102	O. sativa	JAO' HAWN MAE JAN::IRGC 44022-2	IRIS 313-11327	ind3						G	G	C	C	9311-type
S1103	O. sativa	AMPIPIT::IRGC 44272-2	IRIS 313-11331	ind3						G	G	C	C	9311-type
S1104	O. sativa	DINGRAS::IRGC 44402-1	IRIS 313-11334	ind3						G	G	C	C	9311-type
S1105	O. sativa	KHAO DAWK MALI TIA::IRGC 47773-2	IRIS 313-11386	ind3			G			G	G	C	C	9311-type
S1106	O. sativa	GLAM::IRGC 47978-2	IRIS 313-11388	ind3						G	G	C	C	9311-type
S1107	O. sativa	NAH MOI::IRGC 48353-2	IRIS 313-11390	ind3						G	G	C	C	9311-type
S1108	O. sativa	SAWNG RUANG::IRGC 48458-2	IRIS 313-11393	ind3						G	G	C	C	9311-type
S1109	O. sativa	TODULI::IRGC 48942-2	IRIS 313-11398	ind3						G	G	C	C	9311-type
S1110	O. sativa	C 166-135::IRGC 50633-1	IRIS 313-11431	ind3						G	G	C	C	9311-type
S1111	O. sativa	MACAPAGAL::IRGC 52927-1	IRIS 313-11467	ind3						G	G	C	C	9311-type
S1112	O. sativa	BANGBANG::IRGC 53131-1	IRIS 313-11472	ind3						G	G	C	C	9311-type
S1113	O. sativa	TUBMAN::IRGC 58682-1	IRIS 313-11556	ind3						G	G	C	C	9311-type
S1114	O. sativa	MR 69::IRGC 60188-1	IRIS 313-11588	ind3						G	G	C	C	9311-type
S1115	O. sativa	KHAO BAWNG::IRGC 61260-1	IRIS 313-11608	ind3						G	G	C	C	9311-type
S1116	O. sativa	MAE HAWM::IRGC 61283-1	IRIS 313-11609	ind3						G	G	C	C	9311-type
S1117	O. sativa	E MOOM::IRGC 64291-1	IRIS 313-11676	ind3						G	G	C	C	9311-type
S1118	O. sativa	E NAWN KHAO::IRGC 64293-1	IRIS 313-11677	ind3						G	G	C	C	9311-type
S1119	O. sativa	E PLUAK::IRGC 64297-1	IRIS 313-11678	ind3						G	G	C	C	9311-type
S1120	O. sativa	KHAO' PAWM::IRGC 64416-2	IRIS 313-11681	ind3						G	G	C	C	9311-type
S1121	O. sativa	MA EUE::IRGC 64502-1	IRIS 313-11682	ind3						G	G	C	C	9311-type
S1122	O. sativa	QUAHNG LUANG::IRGC 64609-2	IRIS 313-11686	ind3						G	G	C	C	9311-type
S1123	O. sativa	SIA MOO::IRGC 64629-1	IRIS 313-11688	ind3						G	G	C	C	9311-type
S1124	O. sativa	BAHN DAENG::IRGC 65771-1	IRIS 313-11704	ind3						G	G	C	C	9311-type
S1125	O. sativa	DAWK PUD KHAO::IRGC 65808-1	IRIS 313-11705	ind3			G			G	G	C	C	9311-type
S1126	O. sativa	KHAO' NOK 4::IRGC 65932-1	IRIS 313-11706	ind3						G	G	C	C	9311-type
S1127	O. sativa	RAI MAHK MEUANG::IRGC 66154-1	IRIS 313-11711	ind3						G	G	C	C	9311-type
S1128	O. sativa	SOSSOKA::IRGC 66478-1	IRIS 313-11716	ind3						G	G	C	C	9311-type
S1129	O. sativa	DAWK PUT::IRGC 66699-1	IRIS 313-11719	ind3						G	G	C	C	9311-type
S1130	O. sativa	GAEW DAENG::IRGC 66707-1	IRIS 313-11721	ind3						G	G	C	C	9311-type
S1131	O. sativa	KILOMBERO::IRGC 69698-1	IRIS 313-11780	ind3						G	G	C	C	9311-type
S1132	O. sativa	PADINTHUMA::IRGC 70762-2	IRIS 313-11819	ind3						G	G	C	C	9311-type
S1133	O. sativa	PAKISTANHMWE::IRGC 70763-1	IRIS 313-11820	ind3						G	G	C	C	9311-type
S1134	O. sativa	BOO MAE::IRGC 71058-1	IRIS 313-11833	ind3						G	G	C	C	9311-type
S1135	O. sativa	KHAO NAHNG PRUNG::IRGC 71220-1	IRIS 313-11837	ind3						G	G	C	C	9311-type
S1136	O. sativa	NIAW NAHK KRAD::IRGC 71352-1	IRIS 313-11840	ind3						G	G	C	C	9311-type
S1137	O. sativa	NIAW NARAI::IRGC 71353-1	IRIS 313-11841	ind3						G	G	C	C	9311-type
S1138	O. sativa	NIAW YUANG KHANUN::IRGC 71362-1	IRIS 313-11842	ind3						G	G	C	C	9311-type
S1139	O. sativa	PAN DAWK MAHK::IRGC 71380-1	IRIS 313-11843	ind3						G	G	C	C	9311-type
S1140	O. sativa	PUEY TAW::IRGC 71405-1	IRIS 313-11844	ind3						G	G	C	C	9311-type
S1141	O. sativa	PULUT SELEMYAM::IRGC 71820-1	IRIS 313-11849	ind3						G	G	C	C	9311-type
S1142	O. sativa	CA HIM::IRGC 73246-1	IRIS 313-11896	ind3						G	G	C	C	9311-type
S1143	O. sativa	MA YOO::IRGC 73507-1	IRIS 313-11898	ind3						G	G	C	C	9311-type
S1144	O. sativa	TI NGI::IRGC 73620-1	IRIS 313-11901	ind3						G	G	C	C	9311-type
S1145	O. sativa	CEMPO TURI::IRGC 73667-1	IRIS 313-11902	ind3						G	G	C	C	9311-type
S1146	O. sativa	ESCONDE CACHO::IRGC 74305-1	IRIS 313-11912	ind3						G	G	C	C	9311-type
S1147	O. sativa	SAWK GAM MAH::IRGC 75159-1	IRIS 313-11925	ind3						G	G	C	C	9311-type
S1148	O. sativa	YAH TOW::IRGC 75191-1	IRIS 313-11927	ind3						G	G	C	C	9311-type
S1149	O. sativa	KAGIOS PUTI::IRGC 76965-1	IRIS 313-11959	ind3						G	G	C	C	9311-type
S1150	O. sativa	IN TOK::IRGC 77071-1	IRIS 313-11961	ind3						G	G	C	C	9311-type
S1151	O. sativa	NKUMBAN NDINGO::IRGC 77718-1	IRIS 313-11974	ind3						G	G	C	C	9311-type
S1152	O. sativa	PA MATIS::IRGC 77811-1	IRIS 313-11976	ind3						G	G	C	C	9311-type
S1153	O. sativa	TAMBAS JANGKOK::IRGC 78724-1	IRIS 313-11989	ind3						G	G	C	C	9311-type
S1154	O. sativa	BARUM::IRGC 79108-1	IRIS 313-11997	ind3						G	G	C	C	9311-type
S1155	O. sativa	CHE MAH::IRGC 79480-1	IRIS 313-12005	ind3						G	G	C	C	9311-type
S1156	O. sativa	KHMAO KDET::IRGC 81278-1	IRIS 313-12037	ind3						G	G	C	C	9311-type
S1157	O. sativa	NEANG LAU::IRGC 81328-1	IRIS 313-12040	ind3						G	G	C	C	9311-type
S1158	O. sativa	NOU::IRGC 81352-1	IRIS 313-12041	ind3						G	G	C	C	9311-type
S1159	O. sativa	PHCAR KABAS::IRGC 81357-1	IRIS 313-12042	ind3				A		G	G	C	C	9311-type
S1160	O. sativa	SAR SIEM::IRGC 81386-2	IRIS 313-12044	ind3						G	G	C	C	9311-type
S1161	O. sativa	KUJAM KURIT::IRGC 81477-1	IRIS 313-12046	ind3						G	G	C	C	9311-type
S1162	O. sativa	KASHMIRI::IRGC 83002-1	IRIS 313-12079	ind3						G	G	C	C	9311-type
S1163	O. sativa	KA GIL::IRGC 83029-1	IRIS 313-12080	ind3						G	G	C	C	9311-type
S1164	O. sativa	1146::IRGC 83068-1	IRIS 313-12081	ind3						G	G	C	C	9311-type
S1165	O. sativa	INPONG::IRGC 85524-1	IRIS 313-12127	ind3						G	G	C	C	9311-type
S1166	O. sativa	HMA GNENG::IRGC 85751-1	IRIS 313-12128	ind3						G	G	C	C	9311-type
S1167	O. sativa	KHAO PA::IRGC 85972-1	IRIS 313-12130	ind3						G	G	C	C	9311-type
S1168	O. sativa	ARNG'-KAR PHAR ONG::IRGC 87196-1	IRIS 313-12147	ind3						G	G	C	C	9311-type
S1169	O. sativa	PA PHA EA::IRGC 87751-1	IRIS 313-12161	ind3						G	G	C	C	9311-type
S1170	O. sativa	DO NOUAN::IRGC 89648-1	IRIS 313-12193	ind3						G	G	C	C	9311-type
S1171	O. sativa	LAM BOUN::IRGC 91525-1	IRIS 313-12222	ind3						G	G	C	C	9311-type
S1172	O. sativa	NOON SOUNG::IRGC 91956-1	IRIS 313-12224	ind3						G	G	C	C	9311-type
S1173	O. sativa	PA LAT NGAN::IRGC 91983-1	IRIS 313-12225	ind3						G	G	C	C	9311-type
S1174	O. sativa	TAM::IRGC 92253-1	IRIS 313-12229	ind3						G	G	C	C	9311-type
S1175	O. sativa	PULUT MINYAK::IRGC 93615-1	IRIS 313-12240	ind3						G	G	C	C	9311-type
S1176	O. sativa	BANGKOUY::IRGC 94037-1	IRIS 313-12246	ind3						G	G	C	C	9311-type
S1177	O. sativa	DAMNOEUB KRAMOUM::IRGC 94084-2	IRIS 313-12247	ind3						G	G	C	C	9311-type
S1178	O. sativa	DAMNOUEB PHDAU PEN::IRGC 94176-1	IRIS 313-12249	ind3			G			G	G	C	C	9311-type
S1179	O. sativa	RUS RUSSEI::IRGC 94341-1	IRIS 313-12251	ind3						G	G	C	C	9311-type
S1180	O. sativa	EA NOUAN::IRGC 95147-1	IRIS 313-12259	ind3						G	G	C	C	9311-type
S1181	O. sativa	EA KHAW NGAN::IRGC 95176-2	IRIS 313-12260	ind3						G	G	C	C	9311-type
S1182	O. sativa	KHIE TOM::IRGC 95601-1	IRIS 313-12263	ind3						G	G	C	C	9311-type
S1183	O. sativa	KAUK HNYINGWA::IRGC 97487-1	IRIS 313-12287	ind3						G	G	C	C	9311-type
S1184	O. sativa	SABALINE::IRGC 98059-1	IRIS 313-12296	ind3						G	G	C	C	9311-type
S1185	O. sativa	LG 4153::IRGC 98528-1	IRIS 313-12302	ind3						G	G	C	C	9311-type
S1186	O. sativa	SAM SI::IRGC 99020-1	IRIS 313-12308	ind3						G	G	C	C	9311-type
S1187	O. sativa	DO KHAW::IRGC 106977-1	IRIS 313-12334	ind3				C		G	G	C	C	9311-type
S1188	O. sativa	KHAO DAWK MALI 105::IRGC 27748-2	IRIS 313-8253	ind3						G	G	C	C	9311-type
S1189	O. sativa	CARREON	IRIS 313-8292	ind3						G	G	C	C	9311-type
S1190	O. sativa	CHAW GAM PRUED::IRGC 71103-1	IRIS 313-8466	ind3						G	G	C	C	9311-type
S1191	O. sativa	MELABOH::IRGC 66597-1	IRIS 313-8493	ind3						G	G	C	C	9311-type
S1192	O. sativa	NG KARAN DE::IRGC 43489-1	IRIS 313-8536	ind3						G	G	C	C	9311-type
S1193	O. sativa	ES 21::IRGC 56171-1	IRIS 313-8571	ind3						G	G	C	C	9311-type
S1194	O. sativa	PLI KHAO::IRGC 64596-1	IRIS 313-8586	ind3						G	G	C	C	9311-type
S1195	O. sativa	SIAM ER 32::IRGC 13917-1	IRIS 313-8591	ind3						G	G	C	C	9311-type
S1196	O. sativa	JAO LEUANG::IRGC 65866-1	IRIS 313-8679	ind3						G	G	C	C	9311-type
S1197	O. sativa	KOLITONDO::IRGC 66497-1	IRIS 313-8681	ind3						G	G	C	C	9311-type
S1198	O. sativa	ARANG	IRIS 313-8791	ind3						G	G	C	C	9311-type
S1199	O. sativa	RELLY::IRGC 14623-1	IRIS 313-8812	ind3						G	G	C	C	9311-type
S1200	O. sativa	BUCAYAB::IRGC 44357-1	IRIS 313-8948	ind3						G	G	C	C	9311-type
S1201	O. sativa	LONG KHI KRAI::IRGC 64490-1	IRIS 313-9006	ind3						G	G	C	C	9311-type
S1202	O. sativa	MAE MAI LUD NI::IRGC 66065-1	IRIS 313-9062	ind3						G	G	C	C	9311-type
S1203	O. sativa	LEUANG YAI 344::IRGC 651-1	IRIS 313-9112	ind3						G	G	C	C	9311-type
S1204	O. sativa	LEUANG YAI 29-12-2::IRGC 881-1	IRIS 313-9115	ind3						G	G	C	C	9311-type
S1205	O. sativa	LEUANG YAI 2 B 72::IRGC 882-1	IRIS 313-9116	ind3						G	G	C	C	9311-type
S1206	O. sativa	THIERNO BANDE::IRGC 16009-1	IRIS 313-9160	ind3						G	G	C	C	9311-type
S1207	O. sativa	TUMBA::IRGC 66681-1	IRIS 313-9188	ind3						G	G	C	C	9311-type
S1208	O. sativa	LEUANG TAWNG SOOK::IRGC 24394-1	IRIS 313-9286	ind3						G	G	C	C	9311-type
S1209	O. sativa	PUTEH KACA::IRGC 66614-1	IRIS 313-9310	ind3						G	G	C	C	9311-type
S1210	O. sativa	HAM 48::IRGC 29740-1	IRIS 313-9357	ind3						G	G	C	C	9311-type
S1211	O. sativa	PAHK NOK GAEW::IRGC 64572-1	IRIS 313-9415	ind3						G	G	C	C	9311-type
S1212	O. sativa	MAE YEU::IRGC 64509-1	IRIS 313-9575	ind3						G	G	C	C	9311-type
S1213	O. sativa	KAMPAI PEUN MEUANG::IRGC 78248-1	IRIS 313-9669	ind3						G	G	C	C	9311-type
S1214	O. sativa	UNGGUL::IRGC 71644-1	IRIS 313-9694	ind3						G	G	C	C	9311-type
S1215	O. sativa	NALUMOOLAI KARUPAN::IRGC 8993-1	IRIS 313-9809	ind3						G	G	C	C	9311-type
S1216	O. sativa	ZHONGCHAO 123	CX57	temp						G	G	C	C	9311-type
R001	O. rufipogon		W0101	Or-I	T	C	G	C		A	T	T	T	NIP-type
R002	O. rufipogon		W0102	Or-I	T	C	G	C		A	T	T	T	NIP-type
R003	O. rufipogon		W0124	Or-I	T	C	G	C		A	T	T	T	NIP-type
R004	O. rufipogon		W0144	Or-I	T	C	G	C		A	T	T	T	NIP-type
R005	O. rufipogon		W0147	Or-I	T	C	G	C		A	T	T	T	NIP-type
R006	O. rufipogon		W0148	Or-I	T	C	G	C		A	T	T	T	NIP-type
R007	O. rufipogon		W0610	Or-I	T	C	G	C		A	T	T	T	NIP-type
R008	O. rufipogon		W0626	Or-I	T	C	G	C		A	T	T	T	NIP-type
R009	O. rufipogon		W0627	Or-I	T	C	G	C		A	T	T	T	NIP-type
R010	O. rufipogon		W0633	Or-I	T	C	G	C		A	T	T	T	NIP-type
R011	O. rufipogon		W0638	Or-I	T	C	G	C		A	T	T	T	NIP-type
R012	O. rufipogon		W1230	Or-I	T	C	G	C		A	T	T	T	NIP-type
R013	O. rufipogon		W1546	Or-I	T	C	G	C		A	T	T	T	NIP-type
R014	O. rufipogon		W1547	Or-I	T	C	G	C		A	T	T	T	NIP-type
R015	O. rufipogon		W1619	Or-I	T	C	G	C		A	T	T	T	NIP-type
R016	O. rufipogon		W1690	Or-I	T	C	G	C		A	T	T	T	NIP-type
R017	O. rufipogon		W1695	Or-I	T	C	G	C		A	T	T	T	NIP-type
R018	O. rufipogon		W1698	Or-I	T	C	G	C		A	T	T	T	NIP-type
R019	O. rufipogon		W1700	Or-I	T	C	G	C		A	T	T	T	NIP-type
R020	O. rufipogon		W1726	Or-I	T	C	G	C		A	T	T	T	NIP-type
R021	O. rufipogon		W1727	Or-I	T	C	G	C		A	T	T	T	NIP-type
R022	O. rufipogon		W1738	Or-I	T	C	G	C		A	T	T	T	NIP-type
R023	O. rufipogon		W1749	Or-I	T	C	G	C		A	T	T	T	NIP-type
R024	O. rufipogon		W1787	Or-I	T	C	G	C		A	T	T	T	NIP-type
R025	O. rufipogon		W1788	Or-I	T	C	G	C		A	T	T	T	NIP-type
R026	O. rufipogon		W1792	Or-I	T	C	G	C		A	T	T	T	NIP-type
R027	O. rufipogon		W1823	Or-I	T	C	G	C		A	T	T	T	NIP-type
R028	O. rufipogon		W1832	Or-I	T	C	G	C		A	T	T	T	NIP-type
R029	O. rufipogon		W1865	Or-I	T	C	G	C		A	T	T	T	NIP-type
R030	O. rufipogon		W1866	Or-I	T	C	G	C		A	T	T	T	NIP-type
R031	O. rufipogon		W1879	Or-I	T	C	G	C		A	T	T	T	NIP-type
R032	O. rufipogon		W1893	Or-I	T	C	G	C		A	T	T	T	NIP-type
R033	O. rufipogon		W1912	Or-I	T	C	G	C		A	T	T	T	NIP-type
R034	O. rufipogon		W1921	Or-I	T	C	G	C		A	T	T	T	NIP-type
R035	O. rufipogon		W1925	Or-I	T	C	G	C		A	T	T	T	NIP-type
R036	O. rufipogon		W2265	Or-I	T	C	G	C		A	T	T	T	NIP-type
R037	O. rufipogon		W2268	Or-I	T	C	G	C		A	T	T	T	NIP-type
R038	O. rufipogon		W2298	Or-I	T	C	G	C		A	T	T	T	NIP-type
R039	O. rufipogon		W2299	Or-I	T	C	G	C		A	T	T	T	NIP-type
R040	O. rufipogon		W2302	Or-I	T	C	G	C		A	T	T	T	NIP-type
R041	O. rufipogon		W2303	Or-I	T	C	G	C		A	T	T	T	NIP-type
R042	O. rufipogon		W2304	Or-I	T	C	G	C		A	T	T	T	NIP-type
R043	O. rufipogon		W2305	Or-I	T	C	G	C		A	T	T	T	NIP-type
R044	O. rufipogon		W2306	Or-I	T	C	G	C		A	T	T	T	NIP-type
R045	O. rufipogon		W2307	Or-I	T	C	G	C		A	T	T	T	NIP-type
R046	O. rufipogon		W2316	Or-I	T	C	G	C		A	T	T	T	NIP-type
R047	O. rufipogon		W2319	Or-I	T	C	G	C		A	T	T	T	NIP-type
R048	O. rufipogon		W0576	Or-II	T	C	G	C		A	T	T	T	NIP-type
R049	O. rufipogon		W2283	Or-II	T	C	G	C		A	T	T	T	NIP-type
R050	O. rufipogon		W0125	Or-III	T	C	G	C		A	T	T	T	NIP-type
R051	O. rufipogon		W0126	Or-III	T	C	G	C		A	T	T	T	NIP-type
R052	O. rufipogon		W0133	Or-III	T	C	G	C		A	T	T	T	NIP-type
R053	O. rufipogon		W0134	Or-III	T	C	G	C		A	T	T	T	NIP-type
R054	O. rufipogon		W0135	Or-III	T	C	G	C		A	T	T	T	NIP-type
R055	O. rufipogon		W0137	Or-III	T	C	G	C		A	T	T	T	NIP-type
R056	O. rufipogon		W0138	Or-III	T	C	G	C		A	T	T	T	NIP-type
R057	O. rufipogon		W0141	Or-III	T	C	G	C		A	T	T	T	NIP-type
R058	O. rufipogon		W0153	Or-III	T	C	G	C		A	T	T	T	NIP-type
R059	O. rufipogon		W0172	Or-III	T	C	G	C		A	T	T	T	NIP-type
R060	O. rufipogon		W0549	Or-III	T	C	G	C		A	T	T	T	NIP-type
R061	O. rufipogon		W0573	Or-III	T	C	G	C		A	T	T	T	NIP-type
R062	O. rufipogon		W0593	Or-III	T	C	G	C		A	T	T	T	NIP-type
R063	O. rufipogon		W0621	Or-III	T	C	G	C		A	T	T	T	NIP-type
R064	O. rufipogon		W1114	Or-III	T	C	G	C		A	T	T	T	NIP-type
R065	O. rufipogon		W1161	Or-III	T	C	G	C		A	T	T	T	NIP-type
R066	O. rufipogon		W1536	Or-III	T	C	G	C		A	T	T	T	NIP-type
R067	O. rufipogon		W1732	Or-III	T	C	G	C		A	T	T	T	NIP-type
R068	O. rufipogon		W1739	Or-III	T	C	G	C		A	T	T	T	NIP-type
R069	O. rufipogon		W1784	Or-III	T	C	G	C		A	T	T	T	NIP-type
R070	O. rufipogon		W1807	Or-III	T	C	G	C		A	T	T	T	NIP-type
R071	O. rufipogon		W1809	Or-III	T	C	G	C		A	T	T	T	NIP-type
R072	O. rufipogon		W1811	Or-III	T	C	G	C		A	T	T	T	NIP-type
R073	O. rufipogon		W1813	Or-III	T	C	G	C		A	T	T	T	NIP-type
R074	O. rufipogon		W1989	Or-III	T	C	G	C		A	T	T	T	NIP-type
R075	O. rufipogon		W2003	Or-III	T	C	G	C		A	T	T	T	NIP-type
R076	O. rufipogon		W2008	Or-III	T	C	G	C		A	T	T	T	NIP-type
R077	O. rufipogon		W2010	Or-III	T	C	G	C		A	T	T	T	NIP-type
R078	O. rufipogon		W2012	Or-III	T	C	G	C		A	T	T	T	NIP-type
R079	O. rufipogon		W2014	Or-III	T	C	G	C		A	T	T	T	NIP-type
R080	O. rufipogon		W3064	Or-III	T	C	G	C		A	T	T	T	NIP-type
R081	O. rufipogon		W3074	Or-III	T	C	G	C		A	T	T	T	NIP-type
R082	O. rufipogon		W0106	Or-I	T	C	A	C		A	T	T	T	JAV-type
R083	O. rufipogon		W0107	Or-I	T	C	A	C		A	T	T	T	JAV-type
R084	O. rufipogon		W0168	Or-I	T	C	A	C		A	T	T	T	JAV-type
R085	O. rufipogon		W0170	Or-I	T	C	A	C		A	T	T	T	JAV-type
R086	O. rufipogon		W0605	Or-I	T	C	A	C		A	T	T	T	JAV-type
R087	O. rufipogon		W0632	Or-I	T	C	A	C		A	T	T	T	JAV-type
R088	O. rufipogon		W1142	Or-I	T	C	A	C		A	T	T	T	JAV-type
R089	O. rufipogon		W1551	Or-I	T	C	A	C		A	T	T	T	JAV-type
R090	O. rufipogon		W1681	Or-I	T	C	A	C		A	T	T	T	JAV-type
R091	O. rufipogon		W1685	Or-I	T	C	A	C		A	T	T	T	JAV-type
R092	O. rufipogon		W1731	Or-I	T	C	A	C		A	T	T	T	JAV-type
R093	O. rufipogon		W1753	Or-I	T	C	A	C		A	T	T	T	JAV-type
R094	O. rufipogon		W1754	Or-I	T	C	A	C		A	T	T	T	JAV-type
R095	O. rufipogon		W1761	Or-I	T	C	A	C		A	T	T	T	JAV-type
R096	O. rufipogon		W1853	Or-I	T	C	A	C		A	T	T	T	JAV-type
R097	O. rufipogon		W2263	Or-I	T	C	A	C		A	T	T	T	JAV-type
R098	O. rufipogon		W2269	Or-I	T	C	A	C		A	T	T	T	JAV-type
R099	O. rufipogon		W2277	Or-I	T	C	A	C		A	T	T	T	JAV-type
R100	O. rufipogon		W2296	Or-I	T	C	A	C		A	T	T	T	JAV-type
R101	O. rufipogon		W2331	Or-I	T	C	A	C		A	T	T	T	JAV-type
R102	O. rufipogon		W0630	Or-I	T	C	A	C		A	T	T	T	JAV-type
R103	O. rufipogon		W0130	Or-I	T	C	G	A		A	T	T	T	KAS-type
R104	O. rufipogon		W0151	Or-I	T	C	G	A		A	T	T	T	KAS-type
R105	O. rufipogon		W0574	Or-I	T	C	G	A		A	T	T	T	KAS-type
R106	O. rufipogon		W0589	Or-I	T	C	G	A		A	T	T	T	KAS-type
R107	O. rufipogon		W1082	Or-I	T	C	G	A		A	T	T	T	KAS-type
R108	O. rufipogon		W1083	Or-I	T	C	G	A		A	T	T	T	KAS-type
R109	O. rufipogon		W1084	Or-I	T	C	G	A		A	T	T	T	KAS-type
R110	O. rufipogon		W1121	Or-I	T	C	G	A		A	T	T	T	KAS-type
R111	O. rufipogon		W1143	Or-I	T	C	G	A		A	T	T	T	KAS-type
R112	O. rufipogon		W1735	Or-I	T	C	G	A		A	T	T	T	KAS-type
R113	O. rufipogon		W1737	Or-I	T	C	G	A		A	T	T	T	KAS-type
R114	O. rufipogon		W1740	Or-I	T	C	G	A		A	T	T	T	KAS-type
R115	O. rufipogon		W1741	Or-I	T	C	G	A		A	T	T	T	KAS-type
R116	O. rufipogon		W1756	Or-I	T	C	G	A		A	T	T	T	KAS-type
R117	O. rufipogon		W1757	Or-I	T	C	G	A		A	T	T	T	KAS-type
R118	O. rufipogon		W1770	Or-I	T	C	G	A		A	T	T	T	KAS-type
R119	O. rufipogon		W1818	Or-I	T	C	G	A		A	T	T	T	KAS-type
R120	O. rufipogon		W1819	Or-I	T	C	G	A		A	T	T	T	KAS-type
R121	O. rufipogon		W1820	Or-I	T	C	G	A		A	T	T	T	KAS-type
R122	O. rufipogon		W1821	Or-I	T	C	G	A		A	T	T	T	KAS-type
R123	O. rufipogon		W1822	Or-I	T	C	G	A		A	T	T	T	KAS-type
R124	O. rufipogon		W1983	Or-I	T	C	G	A		A	T	T	T	KAS-type
R125	O. rufipogon		W2053	Or-I	T	C	G	A		A	T	T	T	KAS-type
R126	O. rufipogon		W2060	Or-I	T	C	G	A		A	T	T	T	KAS-type
R127	O. rufipogon		W2063	Or-I	T	C	G	A		A	T	T	T	KAS-type
R128	O. rufipogon		W2064	Or-I	T	C	G	A		A	T	T	T	KAS-type
R129	O. rufipogon		W2193	Or-I	T	C	G	A		A	T	T	T	KAS-type
R130	O. rufipogon		W3105	Or-I	T	C	G	A		A	T	T	T	KAS-type
R131	O. rufipogon		W3067	Or-II	T	C	G	A		A	T	T	T	KAS-type
R132	O. rufipogon		W0625	Or-III	T	C	G	A		A	T	T	T	KAS-type
R133	O. rufipogon		W1244	Or-III	T	C	G	A		A	T	T	T	KAS-type
R134	O. rufipogon		W1534	Or-III	T	C	G	A		A	T	T	T	KAS-type
R135	O. rufipogon		W1542	Or-III	T	C	G	A		A	T	T	T	KAS-type
R136	O. rufipogon		W1990	Or-III	T	C	G	A		A	T	T	T	KAS-type
R137	O. rufipogon		W1991	Or-III	T	C	G	A		A	T	T	T	KAS-type
R138	O. rufipogon		W1993	Or-III	T	C	G	A		A	T	T	T	KAS-type
R139	O. rufipogon		W1995	Or-III	T	C	G	A		A	T	T	T	KAS-type
R140	O. rufipogon		W1718	Or-II	G	G	.	.		G	G	C	C	9311-type
R141	O. rufipogon		W1857	Or-II	G	G	.	.		G	G	C	C	9311-type
R142	O. rufipogon		W1858	Or-II	G	G	.	.		G	G	C	C	9311-type
R143	O. rufipogon		W1873	Or-II	G	G	.	.		G	G	C	C	9311-type
R144	O. rufipogon		W1295	Or-I	G	G	A	A		A	T	T	T	PA1-type
R145	O. rufipogon		W1666	Or-I	G	G	A	A		A	T	T	T	PA1-type
R146	O. rufipogon		W1824	Or-I	G	G	A	A		A	T	T	T	PA1-type
R147	O. rufipogon		W1881	Or-I	G	G	A	A		A	T	T	T	PA1-type
R148	O. rufipogon		W2301	Or-I	G	G	A	A		A	T	T	T	PA1-type
R149	O. rufipogon		W2332	Or-I	G	G	A	A		A	T	T	T	PA1-type
R150	O. rufipogon		W0143	Or-II	G	G	A	A		A	T	T	T	PA1-type
R151	O. rufipogon		W0606	Or-II	G	G	A	A		A	T	T	T	PA1-type
R152	O. rufipogon		W1087	Or-II	G	G	A	A		A	T	T	T	PA1-type
R153	O. rufipogon		W1093	Or-II	G	G	A	A		A	T	T	T	PA1-type
R154	O. rufipogon		W1292	Or-II	G	G	A	A		A	T	T	T	PA1-type
R155	O. rufipogon		W1736	Or-II	G	G	A	A		A	T	T	T	PA1-type
R156	O. rufipogon		W1804	Or-II	G	G	A	A		A	T	T	T	PA1-type
R157	O. rufipogon		W1859	Or-II	G	G	A	A		A	T	T	T	PA1-type
R158	O. rufipogon		W1870	Or-II	G	G	A	A		A	T	T	T	PA1-type
R159	O. rufipogon		W1890	Or-II	G	G	A	A		A	T	T	T	PA1-type
R160	O. rufipogon		W1896	Or-II	G	G	A	A		A	T	T	T	PA1-type
R161	O. rufipogon		W1916	Or-II	G	G	A	A		A	T	T	T	PA1-type
R162	O. rufipogon		W1940	Or-II	G	G	A	A		A	T	T	T	PA1-type
R163	O. rufipogon		W1975	Or-II	G	G	A	A		A	T	T	T	PA1-type
R164	O. rufipogon		W1981	Or-II	G	G	A	A		A	T	T	T	PA1-type
R165	O. rufipogon		W2322	Or-II	G	G	A	A		A	T	T	T	PA1-type
R166	O. rufipogon		W1884	Or-II	G	G	A	A		A	T	T	T	PA1-type
R167	O. rufipogon		W1939	Or-II	G	G	A	A		A	T	T	T	PA1-type
R168	O. rufipogon		W2055	Or-II	G	G	A	A		A	T	T	T	PA1-type
R169	O. rufipogon		W2282	Or-II	G	G	A	A		A	T	T	T	PA1-type
R170	O. rufipogon		W2310	Or-II	G	G	A	A		A	T	T	T	PA1-type
R171	O. rufipogon		W3072	Or-II	G	G	A	A		A	T	T	T	PA1-type
R172	O. rufipogon		W0149	Or-III	G	G	A	A		A	T	T	T	PA1-type
R173	O. rufipogon		W1746	Or-III	G	G	A	A		A	T	T	T	PA1-type
R174	O. rufipogon		W1748	Or-III	G	G	A	A		A	T	T	T	PA1-type
R175	O. rufipogon		W1777	Or-III	G	G	A	A		A	T	T	T	PA1-type
R176	O. rufipogon		W1844	Or-III	G	G	A	A		A	T	T	T	PA1-type
R177	O. rufipogon		W1943	Or-III	G	G	A	A		A	T	T	T	PA1-type
R178	O. rufipogon		W1945	Or-III	G	G	A	A		A	T	T	T	PA1-type
R179	O. rufipogon		W1952	Or-III	G	G	A	A		A	T	T	T	PA1-type
R180	O. rufipogon		W1957	Or-III	G	G	A	A		A	T	T	T	PA1-type
R181	O. rufipogon		W1958	Or-III	G	G	A	A		A	T	T	T	PA1-type
R182	O. rufipogon		W2057	Or-III	G	G	A	A		A	T	T	T	PA1-type
R183	O. rufipogon		W2108	Or-III	G	G	A	A		A	T	T	T	PA1-type
R184	O. rufipogon		W2198	Or-III	G	G	A	A		A	T	T	T	PA1-type
R185	O. rufipogon		W3002	Or-III	G	G	A	A		A	T	T	T	PA1-type
R186	O. rufipogon		W3004	Or-III	G	G	A	A		A	T	T	T	PA1-type
R187	O. rufipogon		W3005	Or-III	G	G	A	A		A	T	T	T	PA1-type
R188	O. rufipogon		W3011	Or-III	G	G	A	A		A	T	T	T	PA1-type
R189	O. rufipogon		W3012	Or-III	G	G	A	A		A	T	T	T	PA1-type
R190	O. rufipogon		W3014	Or-III	G	G	A	A		A	T	T	T	PA1-type
R191	O. rufipogon		W3021	Or-III	G	G	A	A		A	T	T	T	PA1-type
R192	O. rufipogon		W3022	Or-III	G	G	A	A		A	T	T	T	PA1-type
R193	O. rufipogon		W3027	Or-III	G	G	A	A		A	T	T	T	PA1-type
R194	O. rufipogon		W3028	Or-III	G	G	A	A		A	T	T	T	PA1-type
R195	O. rufipogon		W3031	Or-III	G	G	A	A		A	T	T	T	PA1-type
R196	O. rufipogon		W3034	Or-III	G	G	A	A		A	T	T	T	PA1-type
R197	O. rufipogon		W3036	Or-III	G	G	A	A		A	T	T	T	PA1-type
R198	O. rufipogon		W3037	Or-III	G	G	A	A		A	T	T	T	PA1-type
R199	O. rufipogon		W3038	Or-III	G	G	A	A		A	T	T	T	PA1-type
R200	O. rufipogon		W3039	Or-III	G	G	A	A		A	T	T	T	PA1-type
R201	O. rufipogon		W3044	Or-III	G	G	A	A		A	T	T	T	PA1-type
R202	O. rufipogon		W3045	Or-III	G	G	A	A		A	T	T	T	PA1-type
R203	O. rufipogon		W3046	Or-III	G	G	A	A		A	T	T	T	PA1-type
R204	O. rufipogon		W3047	Or-III	G	G	A	A		A	T	T	T	PA1-type
R205	O. rufipogon		W3048	Or-III	G	G	A	A		A	T	T	T	PA1-type
R206	O. rufipogon		W3049	Or-III	G	G	A	A		A	T	T	T	PA1-type
R207	O. rufipogon		W3050	Or-III	G	G	A	A		A	T	T	T	PA1-type
R208	O. rufipogon		W3052	Or-III	G	G	A	A		A	T	T	T	PA1-type
R209	O. rufipogon		W3060	Or-III	G	G	A	A		A	T	T	T	PA1-type
R210	O. rufipogon		W3076	Or-III	G	G	A	A		A	T	T	T	PA1-type
R211	O. rufipogon		W3078	Or-III	G	G	A	A		A	T	T	T	PA1-type
R212	O. rufipogon		W3079	Or-III	G	G	A	A		A	T	T	T	PA1-type
R213	O. rufipogon		W3080	Or-III	G	G	A	A		A	T	T	T	PA1-type
R214	O. rufipogon		W3082	Or-III	G	G	A	A		A	T	T	T	PA1-type
R215	O. rufipogon		W3083	Or-III	G	G	A	A		A	T	T	T	PA1-type
R216	O. rufipogon		W3085	Or-III	G	G	A	A		A	T	T	T	PA1-type
R217	O. rufipogon		W3086	Or-III	G	G	A	A		A	T	T	T	PA1-type
R218	O. rufipogon		W3087	Or-III	G	G	A	A		A	T	T	T	PA1-type
R219	O. rufipogon		W3088	Or-III	G	G	A	A		A	T	T	T	PA1-type
R220	O. rufipogon		W3092	Or-III	G	G	A	A		A	T	T	T	PA1-type
R221	O. rufipogon		W3094	Or-III	G	G	A	A		A	T	T	T	PA1-type
R222	O. rufipogon		W3095	Or-III	G	G	A	A		A	T	T	T	PA1-type
R223	O. rufipogon		W3096	Or-III	G	G	A	A		A	T	T	T	PA1-type
R224	O. rufipogon		W1716	Or-III	G	G	A	A		A	T	T	T	PA1-type
R225	O. rufipogon		W2066	Or-III	G	G	A	A		A	T	T	T	PA1-type
R226	O. rufipogon		W3075	Or-III	G	G	A	A		A	T	T	T	PA1-type
R227	O. rufipogon		W2275	Or-I	G	G	G	C		A	T	T	T	Other-type
R228	O. rufipogon		W1762	Or-I	G	G	A	C		A	T	T	T	Other-type
R229	O. rufipogon		W0103	Or-I	G	G	G	A		A	T	T	T	Other-type
R230	O. rufipogon		W1105	Or-I	G	G	G	A		A	T	T	T	Other-type
R231	O. rufipogon		W1533	Or-I	T	G	A	C		A	T	T	T	Other-type
R232	O. rufipogon		W0600	Or-II	G	G	A	A		G	T	T	T	Other-type
R233	O. rufipogon		W1683	Or-II	G	G	A	A		G	T	T	T	Other-type
R234	O. rufipogon		W1895	Or-II	G	G	A	A		G	T	T	T	Other-type
R235	O. rufipogon		W2030	Or-II	G	G	G	C		A	T	T	T	Other-type
R236	O. rufipogon		W3098	Or-II	G	G	G	C		A	T	T	T	Other-type
R237	O. rufipogon		W1810	Or-II	G	G	G	C		G	T	T	T	Other-type
R238	O. rufipogon		W1687	Or-II	T	C	G	A		G	T	T	T	Other-type
R239	O. rufipogon		W0180	Or-II	T	C	G	C		G	T	T	T	Other-type
R240	O. rufipogon		W3019	Or-III	G	G	A	A		G	T	T	T	Other-type
R241	O. rufipogon		W3061	Or-III	G	G	A	A		G	T	T	T	Other-type
R242	O. rufipogon		W3066	Or-III	G	G	A	A		G	T	T	T	Other-type
R243	O. rufipogon		W0136	Or-III	G	G	G	C		A	T	T	T	Other-type
R244	O. rufipogon		W1560	Or-III	G	G	G	C		A	T	T	T	Other-type
R245	O. rufipogon		W2007	Or-III	G	G	G	C		A	T	T	T	Other-type
R246	O. rufipogon		W3065	Or-III	G	G	G	C		A	T	T	T	Other-type
R247	O. rufipogon		W1725	Or-III	G	G	A	C		A	T	T	T	Other-type
R248	O. rufipogon		W3058	Or-III	G	G	G	A		G	T	T	T	Other-type
R249	O. rufipogon		W3035	Or-III	G	G	A	A		A	G	T	C	Other-type
R250	O. rufipogon		W3020	Or-III	G	G	A	A		A	T	C	T	Other-type
R251	O. rufipogon		W1668	Or-III	T	C	G	C		G	T	T	T	Other-type
*The corresponding positions on chromosome 1 are shown below. SNP sites #1~4 of chr.12 and #5~7 of chr.1 were not in the lists of the SNP databases. Therefore, most of the cultivars/accessions were presumed to have SNP allele identical to that of the reference Nipponbare Hwe1-j or 9311 deletion type for the SNP sites #1~4 of chr.12. The O.sativa SNP data showed that all cultivars have "T" at the …
